# Supplementary material for: Placental transcriptome analysis of hypertensive pregnancies identifies distinct gene expression profiles of preeclampsia superimposed on chronic hypertension
Source: BMC Med Genomics. 2023 May 2;16:91. doi: 10.1186/s12920-023-01522-x (PMC10152005; doi:10.1186/s12920-023-01522-x)
Supplement: Supplementary file 2 — Additional file 2. Supplemental Item 6, a list of all differentially expressed genes with P-values < 0.05. [file 12920_2023_1522_MOESM2_ESM.xlsx]

## Sheet: BMCSuppTable
Supplemental materials item 6: Gene transcripts that are differentially expressed with a P value < 0.05 in the comparison group (HTN= chronic hypertension, PTSF= preterm severe features, TSF= term severe features, PTSI= preterm superimposed, and TSI= term superimposed) versus controls. Gene Entrez IDs, names, and symbols are provided along with baseMeans, log2 fold change, and the directionality …
Gene	Name	Symbol	baseMean	log2FoldChange	Direction	stat	pvalue	padj	Group
16	alanyl-tRNA synthetase 1	AARS1	12.2014	1.93773	Up	2.66382	0.00772585	0.0482956	HTN
26	amine oxidase copper containing 1	AOC1	78.3929	4.34892	Up	4.86779	1.13e-06	0.000136892	HTN
48	aconitase 1	ACO1	8.45173	1.9887	Up	3.14176	0.00167933	0.0190345	HTN
51	acyl-CoA oxidase 1	ACOX1	21.0688	1.21587	Up	3.01198	0.00259551	0.0249404	HTN
52	acid phosphatase 1	ACP1	14.6356	1.94372	Up	3.22777	0.0012476	0.0159754	HTN
53	acid phosphatase 2, lysosomal	ACP2	6.12329	3.09317	Up	3.03226	0.00242733	0.0240583	HTN
60	actin beta	ACTB	198.09	2.36852	Up	3.74126	0.000183097	0.00462144	HTN
71	actin gamma 1	ACTG1	57.855	2.26964	Up	2.64456	0.00817977	0.0499472	HTN
81	actinin alpha 4	ACTN4	31.7536	2.55424	Up	4.25993	2.04e-05	0.00109083	HTN
87	actinin alpha 1	ACTN1	18.5476	2.18457	Up	2.77953	0.00544374	0.0391525	HTN
93	activin A receptor type 2B	ACVR2B	18.4362	1.52605	Up	2.93503	0.00333518	0.0289515	HTN
94	activin A receptor like type 1	ACVRL1	27.7754	2.41069	Up	2.95896	0.00308678	0.027733	HTN
102	ADAM metallopeptidase domain 10	ADAM10	25.136	1.9415	Up	3.11727	0.00182536	0.0200726	HTN
118	adducin 1	ADD1	49.2033	1.47367	Up	2.84367	0.00445975	0.034305	HTN
123	perilipin 2	PLIN2	72.3961	3.56209	Up	4.18898	2.8e-05	0.0013107	HTN
130	alcohol dehydrogenase 6 (class V)	ADH6	9.5048	-1.51981	Down	-3.02517	0.00248495	0.0243942	HTN
133	adrenomedullin	ADM	84.1892	4.43283	Up	5.33811	9.39e-08	2.22e-05	HTN
142	poly(ADP-ribose) polymerase 1	PARP1	16.0869	1.96837	Up	3.10308	0.00191516	0.0206504	HTN
162	adaptor related protein complex 1 subunit beta 1	AP1B1	10.7162	2.41092	Up	2.74879	0.00598158	0.0415027	HTN
163	adaptor related protein complex 2 subunit beta 1	AP2B1	21.1336	1.0398	Up	2.67727	0.00742246	0.0472325	HTN
165	AE binding protein 1	AEBP1	17.8978	2.43244	Up	3.13262	0.00173256	0.0194269	HTN
166	TLE family member 5, transcriptional modulator	TLE5	93.975	2.80022	Up	4.5427	5.55e-06	0.000435137	HTN
191	adenosylhomocysteinase	AHCY	18.6599	2.23794	Up	3.78505	0.000153678	0.00418806	HTN
196	aryl hydrocarbon receptor	AHR	82.6174	2.50058	Up	5.07053	3.97e-07	6.81e-05	HTN
202	crystallin beta-gamma domain containing 1	CRYBG1	72.3172	1.60264	Up	3.38979	0.000699462	0.0110853	HTN
215	ATP binding cassette subfamily D member 1	ABCD1	2.18928	3.16628	Up	2.76216	0.00574205	0.0404168	HTN
221	aldehyde dehydrogenase 3 family member B1	ALDH3B1	8.06047	2.70085	Up	3.1976	0.00138576	0.0170313	HTN
226	aldolase, fructose-bisphosphate A	ALDOA	19.3757	2.34193	Up	3.18478	0.00144864	0.0174029	HTN
231	aldo-keto reductase family 1 member B	AKR1B1	48.1228	2.99742	Up	4.47867	7.51e-06	0.000528965	HTN
250	alkaline phosphatase, placental	ALPP	15.6868	4.05495	Up	4.98731	6.12e-07	8.68e-05	HTN
270	adenosine monophosphate deaminase 1	AMPD1	3.97019	-1.87426	Down	-2.72569	0.00641679	0.0434112	HTN
272	adenosine monophosphate deaminase 3	AMPD3	3.53248	3.33697	Up	3.14446	0.00166394	0.0189768	HTN
277	amylase alpha 1B	AMY1B	64.708	-2.5265	Down	-3.46577	0.000528716	0.0468788	PTSI
293	solute carrier family 25 member 6	SLC25A6	25.1496	2.27855	Up	2.79989	0.00511205	0.0375643	HTN
301	annexin A1	ANXA1	155.678	3.25546	Up	5.37918	7.48e-08	1.95e-05	HTN
307	annexin A4	ANXA4	30.9076	1.83296	Up	3.25356	0.00113969	0.0151354	HTN
309	annexin A6	ANXA6	18.2223	3.24728	Up	3.18668	0.00143918	0.0174029	HTN
311	annexin A11	ANXA11	18.9912	2.16085	Up	3.26085	0.00111081	0.0149104	HTN
313	acyloxyacyl hydrolase	AOAH	9.52493	-1.47438	Down	-2.79538	0.0051839	0.0379144	HTN
317	apoptotic peptidase activating factor 1	APAF1	57.104	-0.836927	Down	-2.76124	0.00575817	0.0404621	HTN
331	X-linked inhibitor of apoptosis	XIAP	39.8778	1.43946	Up	3.26131	0.001109	0.0149104	HTN
334	amyloid beta precursor like protein 2	APLP2	62.0205	2.08978	Up	3.17186	0.00151465	0.017812	HTN
351	amyloid beta precursor protein	APP	36.0501	1.89499	Up	2.71494	0.00662876	0.044358	HTN
367	androgen receptor	AR	11.7159	-2.17446	Down	-3.14321	0.00167108	0.0189928	HTN
372	archain 1	ARCN1	9.75078	2.42124	Up	2.94321	0.00324824	0.0285955	HTN
375	ADP ribosylation factor 1	ARF1	45.5744	2.34884	Up	3.51998	0.00043158	0.00832924	HTN
377	ADP ribosylation factor 3	ARF3	21.6408	2.3304	Up	3.16282	0.00156247	0.0181531	HTN
381	ADP ribosylation factor 5	ARF5	16.3426	2.01769	Up	2.78906	0.00528615	0.0383921	HTN
388	ras homolog family member B	RHOB	36.9727	2.49639	Up	3.36654	0.00076117	0.0117061	HTN
389	ras homolog family member C	RHOC	15.2919	2.44798	Up	3.28853	0.00100711	0.0140906	HTN
392	Rho GTPase activating protein 1	ARHGAP1	8.7927	2.7131	Up	3.02069	0.002522	0.0245655	HTN
396	Rho GDP dissociation inhibitor alpha	ARHGDIA	19.9047	2.13515	Up	2.97145	0.002964	0.0268473	HTN
410	arylsulfatase A	ARSA	4.81745	2.81365	Up	3.15464	0.00160699	0.0184649	HTN
414	arylsulfatase D	ARSD	13.6299	1.57182	Up	2.8463	0.004423	0.0340791	HTN
427	N-acylsphingosine amidohydrolase 1	ASAH1	21.5749	1.93177	Up	3.16574	0.00154687	0.0180387	HTN
467	activating transcription factor 3	ATF3	14.511	2.47707	Up	3.68611	0.000227705	0.00539606	HTN
468	activating transcription factor 4	ATF4	43.264	2.5898	Up	3.43658	0.000589106	0.00997977	HTN
472	ATM serine/threonine kinase	ATM	92.2336	-0.686733	Down	-3.02091	0.00252013	0.0245655	HTN
475	antioxidant 1 copper chaperone	ATOX1	6.73049	2.78353	Up	2.69025	0.00713979	0.0461125	HTN
483	ATPase Na+/K+ transporting subunit beta 3	ATP1B3	80.4143	2.62667	Up	3.84878	0.000118708	0.00347692	HTN
490	ATPase plasma membrane Ca2+ transporting 1	ATP2B1	48.25	1.13075	Up	2.90631	0.0036572	0.0304023	HTN
491	ATPase plasma membrane Ca2+ transporting 2	ATP2B2	18.5234	-1.18663	Down	-2.8428	0.00447187	0.0343712	HTN
493	ATPase plasma membrane Ca2+ transporting 4	ATP2B4	75.297	0.836074	Up	2.93564	0.00332856	0.0289433	HTN
513	ATP synthase F1 subunit delta	ATP5F1D	3.9036	2.62322	Up	3.04651	0.00231518	0.0233065	HTN
515	ATP synthase peripheral stalk-membrane subunit b	ATP5PB	19.5802	2.50049	Up	3.07681	0.00209226	0.0218896	HTN
517	ATP synthase membrane subunit c locus 2	ATP5MC2	14.2207	-20.4519	Down	-10.7138	8.77e-27	9.88e-23	TSI
521	ATP synthase membrane subunit e	ATP5ME	13.581	2.60352	Up	2.98866	0.00280207	0.0260198	HTN
522	ATP synthase peripheral stalk subunit F6	ATP5PF	14.254	2.22856	Up	2.9241	0.00345455	0.02942	HTN
527	ATPase H+ transporting V0 subunit c	ATP6V0C	149.829	3.63747	Up	4.30506	1.67e-05	0.000951277	HTN
533	ATPase H+ transporting V0 subunit b	ATP6V0B	10.753	3.23731	Up	3.76606	0.000165847	0.00440478	HTN
537	ATPase H+ transporting accessory protein 1	ATP6AP1	24.8518	3.58662	Up	3.59243	0.000327612	0.0069846	HTN
549	AU RNA binding methylglutaconyl-CoA hydratase	AUH	7.13111	2.28076	Up	2.82824	0.00468051	0.0354745	HTN
550	AUP1 lipid droplet regulating VLDL assembly factor	AUP1	13.2825	2.37323	Up	3.6327	0.000280466	0.00630094	HTN
573	BAG cochaperone 1	BAG1	132.604	0.769037	Up	3.00984	0.00261389	0.0250106	HTN
577	adhesion G protein-coupled receptor B3	ADGRB3	24.1268	-1.25073	Down	-3.05808	0.00222763	0.0227205	HTN
604	BCL6 transcription repressor	BCL6	24.6563	2.62048	Up	5.00308	5.64e-07	8.42e-05	HTN
613	BCR activator of RhoGEF and GTPase	BCR	10.1706	3.59767	Up	3.8067	0.000140835	0.00393209	HTN
633	biglycan	BGN	89.2053	3.36232	Up	4.29902	1.72e-05	0.000960102	HTN
649	bone morphogenetic protein 1	BMP1	46.3757	3.58279	Up	5.76874	7.99e-09	3.45e-06	HTN, TSF
662	BCL2 interacting protein 1	BNIP1	22.1951	-1.57701	Down	-2.98811	0.00280708	0.0260266	HTN
665	BCL2 interacting protein 3 like	BNIP3L	26.9552	1.35281	Up	2.71486	0.00663046	0.044358	HTN
669	bisphosphoglycerate mutase	BPGM	28.1109	2.87867	Up	4.53983	5.63e-06	0.000438357	HTN
675	BRCA2 DNA repair associated	BRCA2	14.5565	-1.20428	Down	-3.17074	0.00152052	0.0178644	HTN
688	Kruppel like factor 5	KLF5	20.1009	2.77509	Up	3.83666	0.00012472	0.00361084	HTN, PTSF
712	complement C1q A chain	C1QA	28.474	2.48035	Up	3.00063	0.00269426	0.025414	HTN
713	complement C1q B chain	C1QB	22.9362	2.34767	Up	3.07626	0.00209614	0.0218896	HTN
754	PTTG1 interacting protein	PTTG1IP	44.7234	2.88109	Up	3.87664	0.000105907	0.00319916	HTN
775	calcium voltage-gated channel subunit alpha1 C	CACNA1C	65.7579	1.32508	Up	3.69893	0.000216507	0.00527016	HTN
781	calcium voltage-gated channel auxiliary subunit alpha2delta 1	CACNA2D1	966.725	0.922871	Up	2.74929	0.00597238	0.0415027	HTN
799	calcitonin receptor	CALCR	11.3696	-1.86363	Down	-2.9907	0.00278342	0.025885	HTN
800	caldesmon 1	CALD1	172.234	1.80003	Up	3.76872	0.000164087	0.00436729	HTN
801	calmodulin 1	CALM1	98.241	2.30577	Up	3.75784	0.000171385	0.00447599	HTN
811	calreticulin	CALR	37.2481	1.85802	Up	2.93335	0.00335321	0.0289984	HTN
813	calumenin	CALU	75.1863	1.82537	Up	3.84479	0.000120656	0.00351754	HTN
818	calcium/calmodulin dependent protein kinase II gamma	CAMK2G	15.7904	1.58118	Up	3.02248	0.00250715	0.024497	HTN
821	calnexin	CANX	98.8777	2.59306	Up	4.72405	2.31e-06	0.000239527	HTN
826	calpain small subunit 1	CAPNS1	16.8439	3.12734	Up	2.83172	0.00462985	0.0352825	HTN
827	calpain 6	CAPN6	21.1809	2.80192	Up	3.87246	0.000107741	0.00322349	HTN
828	calcyphosine	CAPS	3.24826	2.99913	Up	3.30336	0.000955337	0.0134866	HTN
831	calpastatin	CAST	136.065	1.04526	Up	4.15513	3.25e-05	0.00145035	HTN
837	caspase 4	CASP4	11.6331	2.49458	Up	3.25759	0.00112364	0.0149757	HTN
843	caspase 10	CASP10	20.5176	-1.43472	Down	-3.73445	0.000188126	0.00465157	HTN
845	calsequestrin 2	CASQ2	40.7344	1.40046	Up	2.98636	0.00282318	0.0260911	HTN
857	caveolin 1	CAV1	96.2199	1.57744	Up	3.12334	0.00178814	0.0198373	HTN
861	RUNX family transcription factor 1	RUNX1	11.796	-6.12157	Down	-4.17862	2.93e-05	0.0152599	PTSI
885	cholecystokinin	CCK	7.10569	4.5277	Up	2.92438	0.00345139	0.02942	HTN
952	CD38 molecule	CD38	2.81878	-2.59868	Down	-2.7358	0.00622285	0.0427378	HTN
953	ectonucleoside triphosphate diphosphohydrolase 1	ENTPD1	13.4027	1.74218	Up	3.31849	0.000905066	0.0130563	HTN
966	CD59 molecule (CD59 blood group)	CD59	268.497	2.60768	Up	6.29431	3.09e-10	2.58e-07	HTN, PTSF, TSF
967	CD63 molecule	CD63	123.002	3.15286	Up	4.03511	5.46e-05	0.00204847	HTN
976	adhesion G protein-coupled receptor E5	ADGRE5	5.5597	4.47251	Up	4.01497	5.95e-05	0.00216028	HTN
977	CD151 molecule (Raph blood group)	CD151	16.1096	2.45736	Up	2.67822	0.00740153	0.0471477	HTN
996	cell division cycle 27	CDC27	92.8674	-0.491345	Down	-2.75256	0.00591314	0.0412046	HTN
1006	cadherin 8	CDH8	4.09102	-3.5054	Down	-4.20347	2.63e-05	0.00128218	HTN
1010	cadherin 12	CDH12	3.24184	-1.91574	Down	-2.73824	0.00617681	0.0425921	HTN
1028	cyclin dependent kinase inhibitor 1C	CDKN1C	83.7906	2.48848	Up	2.93878	0.0032951	0.0288661	HTN
1050	CCAAT enhancer binding protein alpha	CEBPA	5.32289	3.16171	Up	2.92276	0.00346947	0.0294908	HTN
1051	CCAAT enhancer binding protein beta	CEBPB	121.2	3.10939	Up	3.50119	0.000463191	0.00869448	HTN
1054	CCAAT enhancer binding protein gamma	CEBPG	9.48019	1.79751	Up	2.66412	0.0077191	0.0482956	HTN
1059	centromere protein B	CENPB	4.95778	2.63801	Up	2.88418	0.00392433	0.0316369	HTN
1062	centromere protein E	CENPE	26.1533	-1.06637	Down	-3.07535	0.00210256	0.0218896	HTN
1081	glycoprotein hormones, alpha polypeptide	CGA	932.597	3.64515	Up	5.29128	1.21e-07	2.74e-05	HTN
1082	chorionic gonadotropin subunit beta 3	CGB3	50.132	4.1334	Up	4.5938	4.35e-06	0.000363745	HTN, TSF
1106	chromodomain helicase DNA binding protein 2	CHD2	69.6312	1.24219	Up	3.88863	0.000100814	0.00309755	HTN
1107	chromodomain helicase DNA binding protein 3	CHD3	29.3133	2.65695	Up	4.71019	2.47e-06	0.000248198	HTN
1108	chromodomain helicase DNA binding protein 4	CHD4	43.4629	2.16548	Up	3.87087	0.000108447	0.00323323	HTN
1153	cold inducible RNA binding protein	CIRBP	61.5813	2.54284	Up	3.60133	0.000316596	0.00684284	HTN
1154	cytokine inducible SH2 containing protein	CISH	12.7156	3.01514	Up	3.19281	0.00140896	0.0172319	HTN
1173	adaptor related protein complex 2 subunit mu 1	AP2M1	24.777	2.8591	Up	3.4858	0.000490659	0.00891821	HTN
1175	adaptor related protein complex 2 subunit sigma 1	AP2S1	21.6668	2.29848	Up	3.44704	0.000566771	0.00973809	HTN
1195	CDC like kinase 1	CLK1	46.051	1.71804	Up	3.01843	0.00254091	0.0246539	HTN
1200	tripeptidyl peptidase 1	TPP1	22.9399	2.47161	Up	3.30725	0.000942173	0.0133912	HTN
1212	clathrin light chain B	CLTB	14.9861	2.7128	Up	3.43116	0.000601011	0.0100587	HTN
1230	C-C motif chemokine receptor 1	CCR1	15.1067	-5.78566	Down	-4.05953	4.92e-05	0.0176661	PTSI
1238	atypical chemokine receptor 2	ACKR2	32.7276	3.02451	Up	4.44528	8.78e-06	0.000599816	HTN
1272	contactin 1	CNTN1	4.0292	-1.99173	Down	-2.93406	0.00334563	0.0289848	HTN
1277	collagen type I alpha 1 chain	COL1A1	336.99	2.31519	Up	4.10712	4.01e-05	0.001663	HTN
1278	collagen type I alpha 2 chain	COL1A2	161.387	1.6814	Up	2.98414	0.00284377	0.0261552	HTN
1282	collagen type IV alpha 1 chain	COL4A1	114.725	1.84814	Up	3.24238	0.00118534	0.0154786	HTN
1285	collagen type IV alpha 3 chain	COL4A3	9.47662	-5.90027	Down	-3.97138	7.15e-05	0.0220819	PTSI
1288	collagen type IV alpha 6 chain	COL4A6	7.62917	-2.41087	Down	-3.12181	0.00179744	0.0199052	HTN
1292	collagen type VI alpha 2 chain	COL6A2	47.9273	2.40555	Up	3.5658	0.00036275	0.00741832	HTN
1293	collagen type VI alpha 3 chain	COL6A3	67.6605	2.21056	Up	4.22919	2.35e-05	0.00119033	HTN
1308	collagen type XVII alpha 1 chain	COL17A1	10.2442	2.83683	Up	2.91404	0.00356782	0.0300176	HTN
1312	catechol-O-methyltransferase	COMT	10.5344	2.97867	Up	3.21908	0.00128601	0.016295	HTN
1327	cytochrome c oxidase subunit 4I1	COX4I1	22.2879	2.09705	Up	2.93654	0.00331898	0.0289337	HTN
1337	cytochrome c oxidase subunit 6A1	COX6A1	40.8269	2.71111	Up	3.69304	0.00022159	0.00532155	HTN
1368	carboxypeptidase M	CPM	17.8622	1.37597	Up	2.87033	0.00410037	0.032446	HTN
1374	carnitine palmitoyltransferase 1A	CPT1A	10.5957	-5.58436	Down	-3.69901	0.000216444	0.0374085	PTSI
1384	carnitine O-acetyltransferase	CRAT	4.74487	3.15971	Up	3.55823	0.000373363	0.00750293	HTN
1387	CREB binding protein	CREBBP	16.0134	1.70202	Up	2.7973	0.0051532	0.037756	HTN
1392	corticotropin releasing hormone	CRH	271.96	3.38892	Up	5.27152	1.35e-07	2.83e-05	HTN, PTSF, TSF
1396	cysteine rich protein 1	CRIP1	9.99847	4.65714	Up	5.69723	1.22e-08	4.63e-06	HTN, PTSF
1397	cysteine rich protein 2	CRIP2	18.1934	3.30485	Up	4.26977	1.96e-05	0.00106191	HTN
1398	CRK proto-oncogene, adaptor protein	CRK	22.3517	2.43192	Up	3.9554	7.64e-05	0.00254745	HTN
1410	crystallin alpha B	CRYAB	7.08284	3.47357	Up	3.13718	0.00170583	0.0192131	HTN
1436	colony stimulating factor 1 receptor	CSF1R	28.1192	3.04363	Up	4.43966	9.01e-06	0.000604024	HTN
1439	colony stimulating factor 2 receptor subunit beta	CSF2RB	11.0434	3.67513	Up	4.92768	8.32e-07	0.00010754	HTN, PTSF
1441	colony stimulating factor 3 receptor	CSF3R	53.7262	3.86974	Up	5.39382	6.9e-08	1.92e-05	HTN, TSF
1442	chorionic somatomammotropin hormone 1	CSH1	1964.05	4.00098	Up	4.52058	6.17e-06	0.000471394	HTN
1443	chorionic somatomammotropin hormone 2	CSH2	472.865	5.10039	Up	5.978	2.26e-09	1.18e-06	HTN
1444	chorionic somatomammotropin hormone like 1	CSHL1	151.8	3.94393	Up	3.96957	7.2e-05	0.00245281	HTN
1452	casein kinase 1 alpha 1	CSNK1A1	34.4245	1.52089	Up	3.33048	0.000866959	0.0127711	HTN
1464	chondroitin sulfate proteoglycan 4	CSPG4	12.2096	2.40696	Up	2.90263	0.00370047	0.0305593	HTN
1465	cysteine and glycine rich protein 1	CSRP1	19.6231	2.84622	Up	4.04536	5.22e-05	0.00199668	HTN
1486	chitobiase	CTBS	7.21577	-5.10812	Down	-3.54025	0.000399746	0.0432425	PTSI
1488	C-terminal binding protein 2	CTBP2	31.2961	2.02836	Up	4.03235	5.52e-05	0.00206326	HTN
1495	catenin alpha 1	CTNNA1	16.0953	2.08253	Up	2.87743	0.00400932	0.0319725	HTN
1508	cathepsin B	CTSB	37.9279	2.23215	Up	2.94486	0.00323097	0.0284834	HTN
1509	cathepsin D	CTSD	48.1692	3.30039	Up	3.68713	0.000226801	0.00539502	HTN
1514	cathepsin L	CTSL	158.386	3.16968	Up	4.16491	3.11e-05	0.00140963	HTN
1522	cathepsin Z	CTSZ	12.8445	3.29432	Up	4.14425	3.41e-05	0.0015046	HTN
1525	CXADR Ig-like cell adhesion molecule	CXADR	14.7958	-1.32835	Down	-3.00301	0.0026732	0.0252534	HTN
1583	cytochrome P450 family 11 subfamily A member 1	CYP11A1	49.0504	4.18828	Up	6.25867	3.88e-10	2.86e-07	HTN, PTSF, TSF
1588	cytochrome P450 family 19 subfamily A member 1	CYP19A1	570.824	4.23734	Up	5.4151	6.13e-08	1.79e-05	HTN, TSF
1601	DAB adaptor protein 2	DAB2	111.643	2.59176	Up	3.89786	9.7e-05	0.003022	HTN
1602	dachshund family transcription factor 1	DACH1	64.0729	-0.739016	Down	-3.17536	0.0014965	0.0176648	HTN
1604	CD55 molecule (Cromer blood group)	CD55	37.6581	1.72662	Up	3.80177	0.000143663	0.0039612	HTN
1605	dystroglycan 1	DAG1	13.0334	2.63018	Up	4.23539	2.28e-05	0.00118305	HTN
1612	death associated protein kinase 1	DAPK1	41.6258	1.17701	Up	2.87354	0.00405893	0.0321839	HTN
1613	death associated protein kinase 3	DAPK3	5.88577	3.13155	Up	3.09202	0.00198802	0.0211202	HTN
1634	decorin	DCN	117.18	2.13428	Up	2.69236	0.00709483	0.045988	HTN
1639	dynactin subunit 1	DCTN1	7.68439	2.34923	Up	2.65748	0.00787262	0.0487123	HTN
1641	doublecortin	DCX	22.6163	-2.09121	Down	-3.16189	0.0015675	0.0181946	HTN
1642	damage specific DNA binding protein 1	DDB1	21.7279	2.40362	Up	3.26367	0.00109981	0.0148569	HTN
1655	DEAD-box helicase 5	DDX5	46.9977	1.70002	Up	2.78305	0.00538507	0.0389144	HTN
1740	discs large MAGUK scaffold protein 2	DLG2	37.7037	-1.08682	Down	-2.81255	0.00491501	0.0366099	HTN
1749	distal-less homeobox 5	DLX5	32.4066	1.34265	Up	2.92969	0.00339296	0.0291526	HTN
1762	DM1 locus, WD repeat containing	DMWD	10.1898	2.1198	Up	3.44575	0.000569472	0.00976594	HTN
1769	dynein axonemal heavy chain 8	DNAH8	46.5421	-1.05944	Down	-3.61121	0.000304766	0.00665601	HTN
1778	dynein cytoplasmic 1 heavy chain 1	DYNC1H1	52.6662	2.20955	Up	4.12773	3.66e-05	0.00156216	HTN
1780	dynein cytoplasmic 1 intermediate chain 1	DYNC1I1	9.55647	-1.82054	Down	-2.88097	0.00396448	0.0317562	HTN
1781	dynein cytoplasmic 1 intermediate chain 2	DYNC1I2	43.7276	1.18494	Up	3.43881	0.000584267	0.00991119	HTN
1783	dynein cytoplasmic 1 light intermediate chain 2	DYNC1LI2	40.6341	1.55712	Up	3.26642	0.00108917	0.014795	HTN
1788	DNA methyltransferase 3 alpha	DNMT3A	17.3324	1.90423	Up	3.48662	0.000489175	0.00891821	HTN
1820	AT-rich interaction domain 3A	ARID3A	54.4592	2.43959	Up	3.94029	8.14e-05	0.00266375	HTN
1822	atrophin 1	ATN1	18.0505	2.94244	Up	3.60975	0.000306488	0.00668198	HTN
1826	DS cell adhesion molecule	DSCAM	14.6192	-1.47405	Down	-3.01116	0.00260251	0.0249618	HTN
1830	desmoglein 3	DSG3	5.71483	-2.12913	Down	-3.00856	0.0026249	0.0250248	HTN
1832	desmoplakin	DSP	87.2346	2.46879	Up	3.77706	0.000158692	0.00426287	HTN
1838	dystrobrevin beta	DTNB	7.32299	2.52985	Up	3.88523	0.000102231	0.00313342	HTN
1843	dual specificity phosphatase 1	DUSP1	37.4394	2.79653	Up	2.83051	0.00464732	0.0353319	HTN
1846	dual specificity phosphatase 4	DUSP4	17.6766	2.38301	Up	3.87976	0.00010456	0.00317376	HTN
1857	dishevelled segment polarity protein 3	DVL3	11.9401	2.42483	Up	3.039	0.00237365	0.0236723	HTN
1859	dual specificity tyrosine phosphorylation regulated kinase 1A	DYRK1A	23.5664	1.98503	Up	3.54838	0.000387609	0.00772089	HTN
1890	thymidine phosphorylase	TYMP	4.79122	3.50245	Up	3.6661	0.000246278	0.00569621	HTN
1891	enoyl-CoA hydratase 1	ECH1	12.1713	3.31821	Up	3.47254	0.00051555	0.00918031	HTN
1915	eukaryotic translation elongation factor 1 alpha 1	EEF1A1	232.756	2.71928	Up	3.60072	0.000317339	0.0068471	HTN
1936	eukaryotic translation elongation factor 1 delta	EEF1D	29.8411	2.82073	Up	3.91054	9.21e-05	0.00290792	HTN
1937	eukaryotic translation elongation factor 1 gamma	EEF1G	62.3554	2.74271	Up	4.22201	2.42e-05	0.00122395	HTN
1938	eukaryotic translation elongation factor 2	EEF2	71.6038	2.67325	Up	2.91184	0.00359305	0.030075	HTN
1947	ephrin B1	EFNB1	6.47363	2.46368	Up	2.65142	0.00801543	0.0493139	HTN
1956	epidermal growth factor receptor	EGFR	41.4545	2.66697	Up	4.06354	4.83e-05	0.00190543	HTN
1981	eukaryotic translation initiation factor 4 gamma 1	EIF4G1	21.7718	1.98132	Up	3.48243	0.000496892	0.00898851	HTN
1996	ELAV like RNA binding protein 4	ELAVL4	11.2229	-2.00774	Down	-3.32472	0.000885073	0.0128865	HTN
2004	ETS transcription factor ELK3	ELK3	23.8637	1.60949	Up	3.24857	0.00115987	0.01529	HTN
2022	endoglin	ENG	22.2955	3.60779	Up	4.64808	3.35e-06	0.000312174	HTN
2023	enolase 1	ENO1	28.2915	2.81525	Up	3.62196	0.000292384	0.00645038	HTN
2028	glutamyl aminopeptidase	ENPEP	43.5874	-3.38623	Down	-5.42227	5.88e-08	9.26e-05	PTSI, HTN
2029	endosulfine alpha	ENSA	10.5408	2.10357	Up	3.0524	0.00227016	0.022998	HTN
2033	E1A binding protein p300	EP300	37.8746	2.01262	Up	3.80104	0.00014409	0.0039612	HTN
2034	endothelial PAS domain protein 1	EPAS1	265.164	2.67553	Up	3.75676	0.00017213	0.00448611	HTN
2043	EPH receptor A4	EPHA4	7.14429	-5.40145	Down	-3.54309	0.000395474	0.0432425	PTSI
2064	erb-b2 receptor tyrosine kinase 2	ERBB2	18.3088	3.17803	Up	4.20455	2.62e-05	0.00128104	HTN
2074	ERCC excision repair 6, chromatin remodeling factor	ERCC6	56.3201	-0.782535	Down	-2.93484	0.00333718	0.0289515	HTN
2086	endogenous retrovirus group 3 member 1, envelope	ERV3-1	8.41701	3.15797	Up	2.85487	0.0043054	0.0334552	HTN
2099	estrogen receptor 1	ESR1	23.6707	-1.56747	Down	-3.37015	0.00075127	0.0116605	HTN
2107	eukaryotic translation termination factor 1	ETF1	24.5452	2.39063	Up	3.37589	0.000735772	0.0115042	HTN
2109	electron transfer flavoprotein subunit beta	ETFB	6.92991	3.15317	Up	3.03397	0.0024136	0.0239753	HTN
2117	ETS variant transcription factor 3	ETV3	17.3057	-3.12786	Down	-3.62513	0.000288812	0.0378259	PTSI
2130	EWS RNA binding protein 1	EWSR1	17.1165	1.81367	Up	2.65681	0.00788828	0.0487611	HTN
2165	coagulation factor XIII B chain	F13B	9.18206	-1.90951	Down	-2.9133	0.00357633	0.0300315	HTN
2186	bromodomain PHD finger transcription factor	BPTF	47.7684	1.66106	Up	3.27528	0.00105557	0.0144907	HTN
2187	FA complementation group B	FANCB	23.4	-1.37366	Down	-2.91285	0.00358146	0.0300315	HTN
2192	fibulin 1	FBLN1	233.598	3.4182	Up	5.68784	1.29e-08	4.74e-06	HTN
2197	FAU ubiquitin like and ribosomal protein S30 fusion	FAU	64.9097	2.48758	Up	3.56915	0.000358138	0.00736004	HTN
2199	fibulin 2	FBLN2	7.99393	2.72148	Up	3.33353	0.000857508	0.0126775	HTN
2214	Fc gamma receptor IIIa	FCGR3A	3.83391	3.30982	Up	2.93906	0.00329209	0.0288599	HTN
2230	ferredoxin 1	FDX1	33.761	1.78882	Up	3.82468	0.000130942	0.00373916	HTN
2239	glypican 4	GPC4	179.38	1.05538	Up	2.90825	0.0036346	0.0302948	HTN
2246	fibroblast growth factor 1	FGF1	37.4534	-1.03385	Down	-2.98624	0.00282432	0.0260911	HTN
2260	fibroblast growth factor receptor 1	FGFR1	25.1211	1.98374	Up	2.71249	0.00667801	0.0445058	HTN
2273	four and a half LIM domains 1	FHL1	13.5608	3.51842	Up	4.49754	6.87e-06	0.000498142	HTN
2286	FKBP prolyl isomerase 2	FKBP2	32.8766	3.35982	Up	4.84224	1.28e-06	0.000149017	HTN
2288	FKBP prolyl isomerase 4	FKBP4	4.62912	2.69304	Up	2.84153	0.00448976	0.0344245	HTN
2309	forkhead box O3	FOXO3	32.8921	0.944977	Up	2.77953	0.00544371	0.0391525	HTN
2316	filamin A	FLNA	39.4725	2.61981	Up	3.74912	0.000177457	0.00454929	HTN
2321	fms related receptor tyrosine kinase 1	FLT1	176.777	2.39238	Up	4.48552	7.27e-06	0.000524034	HTN
2324	fms related receptor tyrosine kinase 4	FLT4	10.2417	2.92613	Up	3.06829	0.00215285	0.0222269	HTN
2332	fragile X messenger ribonucleoprotein 1	FMR1	51.3792	1.33531	Up	3.94705	7.91e-05	0.00261008	HTN
2335	fibronectin 1	FN1	1998.42	3.37138	Up	4.202	2.65e-05	0.00128284	HTN, PTSF
2348	folate receptor alpha	FOLR1	6.52006	3.86511	Up	4.06925	4.72e-05	0.00188351	HTN
2353	Fos proto-oncogene, AP-1 transcription factor subunit	FOS	28.5329	2.91929	Up	3.92694	8.6e-05	0.0027626	HTN
2358	formyl peptide receptor 2	FPR2	2.76929	-2.453	Down	-2.81282	0.00491092	0.0366099	HTN
2487	frizzled related protein	FRZB	21.7583	3.24501	Up	4.36152	1.29e-05	0.000805544	HTN
2491	centromere protein I	CENPI	15.4295	-1.62589	Down	-3.25746	0.00112413	0.0149757	HTN
2495	ferritin heavy chain 1	FTH1	60.2208	2.54677	Up	3.15316	0.00161513	0.0185245	HTN
2512	ferritin light chain	FTL	179.074	2.65787	Up	3.43043	0.000602628	0.0100587	HTN
2531	3-ketodihydrosphingosine reductase	KDSR	15.079	1.84536	Up	3.23784	0.0012044	0.0156136	HTN
2537	interferon alpha inducible protein 6	IFI6	105.116	2.56311	Up	3.95657	7.6e-05	0.0025418	HTN
2548	alpha glucosidase	GAA	8.6492	2.68838	Up	2.93384	0.00334795	0.0289848	HTN
2589	polypeptide N-acetylgalactosaminyltransferase 1	GALNT1	22.4341	2.39644	Up	4.17242	3.01e-05	0.00138394	HTN
2590	polypeptide N-acetylgalactosaminyltransferase 2	GALNT2	6.70029	2.21476	Up	2.68981	0.00714918	0.0461494	HTN
2597	glyceraldehyde-3-phosphate dehydrogenase	GAPDH	47.2089	2.22616	Up	2.94161	0.00326507	0.028721	HTN
2615	leucine rich repeat containing 32	LRRC32	8.54178	2.22954	Up	3.0952	0.00196679	0.0209446	HTN
2619	growth arrest specific 1	GAS1	13.903	3.51973	Up	2.91648	0.00354007	0.0298772	HTN
2624	GATA binding protein 2	GATA2	39.9323	3.02975	Up	3.39701	0.000681261	0.0109114	HTN
2625	GATA binding protein 3	GATA3	89.1097	2.68328	Up	6.17515	6.61e-10	4.14e-07	HTN
2629	glucosylceramidase beta	GBA	8.37536	4.00653	Up	5.02581	5.01e-07	7.86e-05	HTN
2664	GDP dissociation inhibitor 1	GDI1	5.70639	2.70611	Up	2.70374	0.00685639	0.045132	HTN
2673	glutamine--fructose-6-phosphate transaminase 1	GFPT1	207.155	1.13384	Up	3.24696	0.00116644	0.0443932	TSF
2683	beta-1,4-galactosyltransferase 1	B4GALT1	53.8548	1.56262	Up	3.59466	0.00032482	0.00693687	HTN
2688	growth hormone 1	GH1	53.0368	4.28469	Up	4.62988	3.66e-06	0.000327615	HTN
2689	growth hormone 2	GH2	80.0332	4.51295	Up	4.87563	1.08e-06	0.000134622	HTN
2710	glycerol kinase	GK	16.7418	-3.32394	Down	-3.47251	0.000515609	0.0466927	PTSI
2719	glypican 3	GPC3	164.942	2.91162	Up	4.58858	4.46e-06	0.000367522	HTN
2734	golgi glycoprotein 1	GLG1	42.9301	2.18177	Up	5.34459	9.06e-08	2.19e-05	HTN
2745	glutaredoxin	GLRX	19.3204	3.52943	Up	4.70366	2.56e-06	0.000252234	HTN, PTSF
2760	GM2 ganglioside activator	GM2A	33.5044	3.47413	Up	5.41907	5.99e-08	1.79e-05	HTN, PTSF
2767	G protein subunit alpha 11	GNA11	19.2068	2.23064	Up	3.41917	0.000628117	0.0103606	HTN
2791	G protein subunit gamma 11	GNG11	43.4917	2.01752	Up	2.70103	0.00691251	0.0453218	HTN
2801	golgin A2	GOLGA2	36.4209	2.19279	Up	4.15786	3.21e-05	0.0014437	HTN
2803	golgin A4	GOLGA4	84.0599	1.74608	Up	3.9273	8.59e-05	0.0027626	HTN
2804	golgin B1	GOLGB1	57.5433	1.63982	Up	3.21144	0.00132073	0.0165412	HTN
2817	glypican 1	GPC1	8.46392	3.19231	Up	3.66739	0.000245043	0.00568863	HTN
2846	lysophosphatidic acid receptor 4	LPAR4	19.9671	-1.61839	Down	-2.6992	0.00695066	0.0455005	HTN
2872	MAPK interacting serine/threonine kinase 2	MKNK2	20.7457	2.41615	Up	3.56393	0.000365339	0.00744661	HTN
2874	G protein pathway suppressor 2	GPS2	13.5045	3.05445	Up	3.83129	0.000127473	0.00366515	HTN
2876	glutathione peroxidase 1	GPX1	9.5212	2.66342	Up	2.6596	0.00782342	0.0485277	HTN
2878	glutathione peroxidase 3	GPX3	14.5729	2.40006	Up	3.27483	0.00105727	0.0144907	HTN
2879	glutathione peroxidase 4	GPX4	15.5417	3.16519	Up	3.98046	6.88e-05	0.0024153	HTN
2889	Rap guanine nucleotide exchange factor 1	RAPGEF1	39.2727	2.20941	Up	3.39087	0.000696718	0.0110558	HTN
2896	granulin precursor	GRN	71.4257	3.13876	Up	3.89807	9.7e-05	0.003022	HTN
2907	glutamate ionotropic receptor NMDA type subunit associated protein 1	GRINA	16.6246	2.85635	Up	3.08745	0.00201881	0.0213929	HTN
2919	C-X-C motif chemokine ligand 1	CXCL1	4.86002	3.10632	Up	3.11249	0.00185517	0.0202582	HTN
2934	gelsolin	GSN	29.7062	2.64654	Up	3.55174	0.000382696	0.00763929	HTN
2936	glutathione-disulfide reductase	GSR	162.43	1.3409	Up	4.09051	4.3e-05	0.00175759	HTN
2950	glutathione S-transferase pi 1	GSTP1	104.851	3.04612	Up	4.05481	5.02e-05	0.00194731	HTN
2954	glutathione S-transferase zeta 1	GSTZ1	5.2534	2.94319	Up	2.97716	0.0029093	0.0265291	HTN
2962	general transcription factor IIF subunit 1	GTF2F1	12.9959	2.26588	Up	3.49188	0.000479637	0.00879055	HTN
2970	general transcription factor IIi pseudogene 1	GTF2IP1	54.9636	2.67915	Up	3.94463	7.99e-05	0.0026228	HTN
2992	glycogenin 1	GYG1	9.3913	-3.0811	Down	-3.76627	0.000165702	0.0422792	PTSF
3005	H1.0 linker histone	H1-0	11.9676	2.45776	Up	3.88921	0.00010057	0.00309755	HTN
3006	H1.2 linker histone, cluster member	H1-2	17.4354	2.9095	Up	3.59104	0.00032936	0.00700994	HTN
3017	H2B clustered histone 5	H2BC5	2.50008	3.60435	Up	2.79384	0.00520858	0.0379841	HTN
3039	hemoglobin subunit alpha 1	HBA1	129.437	3.05641	Up	4.68546	2.79e-06	0.000269362	HTN
3040	hemoglobin subunit alpha 2	HBA2	666.384	2.75947	Up	3.75317	0.000174609	0.00453189	HTN
3047	hemoglobin subunit gamma 1	HBG1	96.1348	3.02051	Up	3.08532	0.00203334	0.0215105	HTN
3048	hemoglobin subunit gamma 2	HBG2	126.601	3.28527	Up	3.08077	0.00206463	0.021695	HTN
3054	host cell factor C1	HCFC1	17.4423	2.56069	Up	3.02435	0.00249166	0.0244409	HTN
3065	histone deacetylase 1	HDAC1	10.8781	-5.7108	Down	-3.49273	0.000478113	0.045286	PTSI
3068	heparin binding growth factor	HDGF	23.4128	2.20159	Up	2.97827	0.0028988	0.0264972	HTN
3069	high density lipoprotein binding protein	HDLBP	28.9261	2.58854	Up	3.2804	0.00103659	0.0143196	HTN
3098	hexokinase 1	HK1	6.5346	2.63293	Up	2.93979	0.00328431	0.0288119	HTN
3105	major histocompatibility complex, class I, A	HLA-A	3.22186	-17.0031	Down	-6.85216	7.27e-12	2.73e-08	TSI
3107	major histocompatibility complex, class I, C	HLA-C	25.6112	5.46081	Up	2.93725	0.00331138	0.0289092	HTN
3133	major histocompatibility complex, class I, E	HLA-E	11.9286	2.44191	Up	2.67821	0.00740162	0.0471477	HTN
3149	high mobility group box 3	HMGB3	68.2186	2.53718	Up	5.46885	4.53e-08	1.49e-05	HTN, TSF
3150	high mobility group nucleosome binding domain 1	HMGN1	19.513	2.28791	Up	3.26597	0.00109092	0.014795	HTN
3156	3-hydroxy-3-methylglutaryl-CoA reductase	HMGCR	147.35	1.03553	Up	2.93173	0.00337076	0.0290966	HTN
3181	heterogeneous nuclear ribonucleoprotein A2/B1	HNRNPA2B1	57.5334	1.55094	Up	3.02109	0.00251868	0.0245655	HTN
3182	heterogeneous nuclear ribonucleoprotein A/B	HNRNPAB	8.24362	2.09954	Up	2.76136	0.0057561	0.0404621	HTN
3183	heterogeneous nuclear ribonucleoprotein C	HNRNPC	56.8198	1.49243	Up	2.96267	0.00304986	0.0274663	HTN
3190	heterogeneous nuclear ribonucleoprotein K	HNRNPK	137.772	1.08367	Up	2.92988	0.00339096	0.0291526	HTN
3199	homeobox A2	HOXA2	11.7385	-1.53786	Down	-2.74902	0.0059774	0.0415027	HTN
3248	15-hydroxyprostaglandin dehydrogenase	HPGD	66.6989	3.15345	Up	4.53098	5.87e-06	0.000453588	HTN
3274	histamine receptor H2	HRH2	16.8633	1.35472	Up	3.27063	0.00107309	0.0146699	HTN
3276	protein arginine methyltransferase 1	PRMT1	10.4688	2.83033	Up	3.49646	0.00047147	0.00872813	HTN
3283	hydroxy-delta-5-steroid dehydrogenase, 3 beta- and steroid delta-isomerase 1	HSD3B1	66.4561	3.66167	Up	4.18201	2.89e-05	0.00134153	HTN
3290	hydroxysteroid 11-beta dehydrogenase 1	HSD11B1	8.96934	4.71216	Up	4.06529	4.8e-05	0.00189708	HTN
3291	hydroxysteroid 11-beta dehydrogenase 2	HSD11B2	15.5206	3.78888	Up	4.30852	1.64e-05	0.000949437	HTN
3292	hydroxysteroid 17-beta dehydrogenase 1	HSD17B1	47.608	3.35061	Up	4.98408	6.23e-07	8.68e-05	HTN
3300	DnaJ heat shock protein family (Hsp40) member B2	DNAJB2	7.25888	2.65649	Up	2.65115	0.00802189	0.0493139	HTN
3301	DnaJ heat shock protein family (Hsp40) member A1	DNAJA1	8.8446	1.88684	Up	2.91117	0.00360083	0.030075	HTN
3306	heat shock protein family A (Hsp70) member 2	HSPA2	26.2905	1.51726	Up	3.08293	0.0020497	0.0216144	HTN
3309	heat shock protein family A (Hsp70) member 5	HSPA5	105.55	2.32757	Up	4.30138	1.7e-05	0.000958486	HTN
3315	heat shock protein family B (small) member 1	HSPB1	126.478	3.09384	Up	4.1409	3.46e-05	0.0015046	HTN
3320	heat shock protein 90 alpha family class A member 1	HSP90AA1	342.236	2.63389	Up	5.96629	2.43e-09	1.22e-06	HTN
3321	immunoglobulin superfamily member 3	IGSF3	12.408	1.8074	Up	2.97965	0.00288574	0.0264248	HTN
3326	heat shock protein 90 alpha family class B member 1	HSP90AB1	104.025	2.30525	Up	3.56103	0.000369407	0.00746916	HTN
3337	DnaJ heat shock protein family (Hsp40) member B1	DNAJB1	12.651	3.31382	Up	4.30595	1.66e-05	0.000951277	HTN
3426	complement factor I	CFI	16.5727	-1.24487	Down	-2.8888	0.00386713	0.031337	HTN
3428	interferon gamma inducible protein 16	IFI16	20.0586	1.7517	Up	2.73698	0.00620059	0.0426892	HTN
3484	insulin like growth factor binding protein 1	IGFBP1	189.516	9.20942	Up	4.63655	3.54e-06	0.0133309	PTSF, HTN
3485	insulin like growth factor binding protein 2	IGFBP2	21.5318	4.90768	Up	4.57097	4.85e-06	0.000392629	HTN, PTSF
3487	insulin like growth factor binding protein 4	IGFBP4	34.3086	4.56147	Up	4.78887	1.68e-06	0.000182834	HTN, PTSF
3488	insulin like growth factor binding protein 5	IGFBP5	170.969	2.00591	Up	2.78013	0.00543379	0.0391258	HTN
3550	IK cytokine	IK	22.6445	2.7926	Up	5.45324	4.95e-08	1.55e-05	HTN
3560	interleukin 2 receptor subunit beta	IL2RB	3.54009	4.47589	Up	3.16695	0.00154046	0.0179806	HTN
3588	interleukin 10 receptor subunit beta	IL10RB	15.2979	2.34439	Up	3.35406	0.000796351	0.0120423	HTN
3590	interleukin 11 receptor subunit alpha	IL11RA	3.38905	3.47275	Up	2.79789	0.00514373	0.0377087	HTN
3609	interleukin enhancer binding factor 3	ILF3	26.8428	2.30288	Up	3.79777	0.000146006	0.00398765	HTN
3613	inositol monophosphatase 2	IMPA2	9.44065	2.6469	Up	2.99743	0.00272263	0.0255854	HTN
3620	indoleamine 2,3-dioxygenase 1	IDO1	5.94778	2.18184	Up	2.73541	0.0062302	0.0427378	HTN
3624	inhibin subunit beta A	INHBA	251.831	4.12492	Up	7.77924	7.3e-15	9.15e-11	HTN, PTSF, TSF
3633	inositol polyphosphate-5-phosphatase B	INPP5B	8.95696	1.82011	Up	3.05558	0.00224629	0.0228208	HTN
3641	insulin like 4	INSL4	5.74197	4.85313	Up	4.90107	9.53e-07	0.000120696	HTN
3643	insulin receptor	INSR	84.425	1.17417	Up	4.87062	1.11e-06	0.000136727	HTN
3653	imprinted in Prader-Willi syndrome	IPW	81.1564	-0.78147	Down	-2.90386	0.00368598	0.0305479	HTN
3659	interferon regulatory factor 1	IRF1	6.74722	2.31258	Up	3.18889	0.00142821	0.0173826	HTN
3662	interferon regulatory factor 4	IRF4	2.63664	-3.29555	Down	-3.70677	0.000209921	0.00513939	HTN
3671	immunoglobulin superfamily containing leucine rich repeat	ISLR	6.28945	-16.4647	Down	-4.96861	6.74e-07	0.00126628	TSI
3673	integrin subunit alpha 2	ITGA2	13.0393	-3.42283	Down	-3.45749	0.000545225	0.0468788	PTSI
3675	integrin subunit alpha 3	ITGA3	5.81112	3.00286	Up	3.0441	0.00233375	0.0234422	HTN
3678	integrin subunit alpha 5	ITGA5	17.6968	3.41862	Up	4.55733	5.18e-06	0.000415866	HTN
3688	integrin subunit beta 1	ITGB1	49.5859	1.81088	Up	3.01636	0.00255831	0.0247605	HTN
3692	eukaryotic translation initiation factor 6	EIF6	15.7965	2.96109	Up	3.33926	0.000840029	0.0125215	HTN
3705	inositol-tetrakisphosphate 1-kinase	ITPK1	4.69284	2.75386	Up	2.88231	0.00394775	0.0317034	HTN
3727	JunD proto-oncogene, AP-1 transcription factor subunit	JUND	172.743	2.60618	Up	5.72438	1.04e-08	4.2e-06	HTN, TSF
3728	junction plakoglobin	JUP	11.5983	2.54381	Up	3.0765	0.00209445	0.0218896	HTN
3763	potassium inwardly rectifying channel subfamily J member 6	KCNJ6	5.4583	-1.81403	Down	-2.92997	0.00338991	0.0291526	HTN
3796	kinesin family member 2A	KIF2A	30.1615	1.9327	Up	3.38125	0.000721575	0.0113574	HTN
3814	KiSS-1 metastasis suppressor	KISS1	443.391	3.709	Up	4.89925	9.62e-07	0.000379112	TSF, HTN, PTSF
3835	kinesin family member 22	KIF22	2.24773	3.66254	Up	2.77205	0.00557052	0.0397903	HTN
3842	transportin 1	TNPO1	159.189	0.652589	Up	2.79564	0.00517975	0.0379062	HTN
3855	keratin 7	KRT7	19.66	2.82185	Up	3.36744	0.000758688	0.0116985	HTN
3856	keratin 8	KRT8	26.9301	1.41525	Up	2.78595	0.00533708	0.0386961	HTN
3875	keratin 18	KRT18	30.4784	2.973	Up	3.35599	0.000790828	0.0120022	HTN
3880	keratin 19	KRT19	104.429	3.7912	Up	5.02584	5.01e-07	7.86e-05	HTN, TSF
3898	ladinin 1	LAD1	4.2306	3.75024	Up	3.3248	0.000884827	0.0128865	HTN
3913	laminin subunit beta 2	LAMB2	13.8753	2.90502	Up	3.10201	0.00192209	0.0206827	HTN
3915	laminin subunit gamma 1	LAMC1	29.9341	1.57414	Up	3.095	0.00196815	0.0209446	HTN
3916	lysosomal associated membrane protein 1	LAMP1	30.4843	2.54457	Up	3.21867	0.00128787	0.016295	HTN
3920	lysosomal associated membrane protein 2	LAMP2	22.0665	1.53992	Up	2.85754	0.00426944	0.0332227	HTN
3939	lactate dehydrogenase A	LDHA	28.7437	1.80908	Up	2.93691	0.00331502	0.0289193	HTN
3950	leukocyte cell derived chemotaxin 2	LECT2	4.19552	-2.97629	Down	-2.80644	0.00500922	0.0368952	HTN
3952	leptin	LEP	54.0503	2.9701	Up	3.18541	0.00144548	0.0174029	HTN, TSF
3956	galectin 1	LGALS1	11.339	2.64268	Up	3.03189	0.00243027	0.0240646	HTN
3958	galectin 3	LGALS3	16.7253	2.36512	Up	3.2678	0.00108387	0.014785	HTN
3977	LIF receptor subunit alpha	LIFR	29.0089	1.294	Up	2.66297	0.00774535	0.0483304	HTN
3985	LIM domain kinase 2	LIMK2	23.2977	1.70585	Up	3.35913	0.000781885	0.0118809	HTN
3998	lectin, mannose binding 1	LMAN1	40.1655	0.950622	Up	2.78223	0.00539871	0.0389578	HTN
4000	lamin A/C	LMNA	17.7891	2.45714	Up	3.11944	0.00181193	0.0200303	HTN
4005	LIM domain only 2	LMO2	9.82901	2.88924	Up	4.0472	5.18e-05	0.00199477	HTN
4043	LDL receptor related protein associated protein 1	LRPAP1	35.647	2.42932	Up	4.67458	2.95e-06	0.000279745	HTN
4054	latent transforming growth factor beta binding protein 3	LTBP3	12.4646	3.08554	Up	3.49597	0.000472348	0.00872813	HTN
4059	basal cell adhesion molecule (Lutheran blood group)	BCAM	3.40485	3.85049	Up	3.2982	0.000973067	0.013706	HTN
4067	LYN proto-oncogene, Src family tyrosine kinase	LYN	26.6547	2.1728	Up	3.32846	0.000873275	0.0128189	HTN
4082	myristoylated alanine rich protein kinase C substrate	MARCKS	562.721	1.19735	Up	3.8614	0.000112739	0.00332541	HTN
4087	SMAD family member 2	SMAD2	100.357	-0.907484	Down	-3.14528	0.00165929	0.0189616	HTN
4109	MAGE family member A10	MAGEA10	57.4694	0.90441	Up	3.09409	0.00197415	0.0209906	HTN
4128	monoamine oxidase A	MAOA	150.768	1.25825	Up	4.15152	3.3e-05	0.00146299	HTN
4140	microtubule affinity regulating kinase 3	MARK3	14.1259	1.78516	Up	2.68836	0.00718042	0.0462526	HTN
4157	melanocortin 1 receptor	MC1R	4.08433	4.14594	Up	3.14205	0.00167772	0.0190333	HTN
4158	melanocortin 2 receptor	MC2R	3.84856	-2.62425	Down	-2.85115	0.00435619	0.0336471	HTN
4170	MCL1 apoptosis regulator, BCL2 family member	MCL1	40.4267	2.15131	Up	2.94847	0.00319349	0.0282678	HTN
4179	CD46 molecule	CD46	66.6132	2.05544	Up	3.73567	0.000187213	0.00465157	HTN
4189	DnaJ heat shock protein family (Hsp40) member B9	DNAJB9	13.7849	2.2694	Up	3.6282	0.000285407	0.00637171	HTN
4194	MDM4 regulator of p53	MDM4	127.943	1.12737	Up	4.29779	1.73e-05	0.000961127	HTN
4211	Meis homeobox 1	MEIS1	63.4114	-1.19603	Down	-3.56219	0.000367773	0.0264388	TSF
4216	mitogen-activated protein kinase kinase kinase 4	MAP3K4	24.0495	-2.72499	Down	-3.6751	0.000237759	0.0376075	PTSI
4245	alpha-1,3-mannosyl-glycoprotein 2-beta-N-acetylglucosaminyltransferase	MGAT1	18.5169	1.86708	Up	3.3225	0.00089215	0.0129295	HTN
4249	alpha-1,6-mannosylglycoprotein 6-beta-N-acetylglucosaminyltransferase	MGAT5	15.6695	1.60305	Up	2.69251	0.00709168	0.045988	HTN
4267	CD99 molecule (Xg blood group)	CD99	11.0501	2.52168	Up	2.92436	0.00345169	0.02942	HTN
4293	mitogen-activated protein kinase kinase kinase 9	MAP3K9	35.6098	-2.34033	Down	-3.59835	0.000320245	0.0388479	PTSI
4297	lysine methyltransferase 2A	KMT2A	31.7316	-2.84481	Down	-3.79112	0.000149972	0.0305595	PTSI
4298	MLLT1 super elongation complex subunit	MLLT1	55.6997	2.38342	Up	2.92977	0.00339209	0.0291526	HTN
4299	AF4/FMR2 family member 1	AFF1	58.4382	1.81423	Up	4.64284	3.44e-06	0.000312174	HTN
4303	forkhead box O4	FOXO4	17.138	2.29499	Up	2.82287	0.00475952	0.0359863	HTN
4320	matrix metallopeptidase 11	MMP11	7.13082	2.65514	Up	3.06522	0.00217513	0.022332	HTN
4323	matrix metallopeptidase 14	MMP14	4.97056	3.05774	Up	3.21781	0.00129175	0.016295	HTN
4324	matrix metallopeptidase 15	MMP15	4.58705	3.33745	Up	3.28153	0.00103245	0.0142995	HTN
4335	MAX network transcriptional repressor	MNT	8.43624	2.30483	Up	3.26491	0.00109498	0.0148236	HTN
4345	CD200 molecule	CD200	11.5721	2.19934	Up	3.80332	0.000142768	0.0039612	HTN
4478	moesin	MSN	21.6115	2.2157	Up	2.83341	0.00460538	0.0351388	HTN
4508	ATP synthase F0 subunit 6	ATP6	305.043	2.35718	Up	2.73765	0.00618799	0.0426458	HTN
4512	cytochrome c oxidase subunit I	COX1	272.44	1.42686	Up	2.91115	0.00360104	0.030075	HTN
4513	cytochrome c oxidase subunit II	COX2	200.839	2.33371	Up	3.24864	0.00115957	0.01529	HTN
4519	cytochrome b	CYTB	651.399	2.00913	Up	3.39188	0.000694139	0.0110288	HTN
4535	NADH dehydrogenase subunit 1	ND1	181.121	1.77223	Up	2.72578	0.00641494	0.0434112	HTN
4537	NADH dehydrogenase subunit 3	ND3	555.977	2.13094	Up	2.70189	0.00689472	0.0452392	HTN
4539	NADH dehydrogenase subunit 4L	ND4L	35.6057	2.05157	Up	2.73575	0.00622377	0.0427378	HTN
4567	tRNA	TRNL1	20.4792	2.01327	Up	2.68551	0.0072419	0.04658	HTN
4570	tRNA	TRNN	7.36316	2.80415	Up	2.76152	0.00575327	0.0404621	HTN
4579	tRNA	TRNY	26.644	2.74926	Up	3.60866	0.000307782	0.00669853	HTN
4582	mucin 1, cell surface associated	MUC1	6.47254	6.08052	Up	4.34343	1.4e-05	0.0145573	PTSF, HTN
4603	MYB proto-oncogene like 1	MYBL1	7.5002	-5.27262	Down	-3.64902	0.000263244	0.0378259	PTSI
4627	myosin heavy chain 9	MYH9	53.0332	2.01125	Up	2.86813	0.00412902	0.0325156	HTN
4637	myosin light chain 6	MYL6	64.6524	2.57068	Up	3.17959	0.00147482	0.0175411	HTN
4638	myosin light chain kinase	MYLK	30.4269	1.3634	Up	2.86382	0.00418565	0.0327536	HTN
4666	nascent polypeptide associated complex subunit alpha	NACA	42.037	1.82939	Up	3.02713	0.00246885	0.0243122	HTN
4669	N-acetyl-alpha-glucosaminidase	NAGLU	3.7555	5.03051	Up	3.88161	0.000103767	0.00315732	HTN
4670	heterogeneous nuclear ribonucleoprotein M	HNRNPM	27.081	1.63201	Up	2.65583	0.00791135	0.0488796	HTN
4678	nuclear autoantigenic sperm protein	NASP	17.8137	2.09586	Up	3.56933	0.0003579	0.00736004	HTN
4685	neural cell adhesion molecule 2	NCAM2	26.5147	-1.23145	Down	-3.2434	0.00118113	0.0154558	HTN
4691	nucleolin	NCL	75.0122	1.72464	Up	3.49137	0.000480546	0.00879433	HTN
4694	NADH:ubiquinone oxidoreductase subunit A1	NDUFA1	12.6493	2.06605	Up	2.8692	0.00411515	0.0324859	HTN
4695	NADH:ubiquinone oxidoreductase subunit A2	NDUFA2	5.56075	2.92697	Up	2.70272	0.00687753	0.0452107	HTN
4719	NADH:ubiquinone oxidoreductase core subunit S1	NDUFS1	18.039	-3.37744	Down	-5.41351	6.18e-08	0.000139261	TSI
4723	NADH:ubiquinone oxidoreductase core subunit V1	NDUFV1	8.54475	3.17836	Up	3.68748	0.000226484	0.00539502	HTN
4726	NADH:ubiquinone oxidoreductase subunit S6	NDUFS6	28.0263	3.33861	Up	4.98556	6.18e-07	8.68e-05	HTN
4728	NADH:ubiquinone oxidoreductase core subunit S8	NDUFS8	5.99242	2.99303	Up	2.68834	0.00718091	0.0462526	HTN
4729	NADH:ubiquinone oxidoreductase core subunit V2	NDUFV2	8.66152	2.34829	Up	2.86444	0.00417746	0.03271	HTN
4736	ribosomal protein L10a	RPL10A	28.7535	1.55986	Up	2.85279	0.00433367	0.0335808	HTN
4739	neural precursor cell expressed, developmentally down-regulated 9	NEDD9	15.5035	2.4151	Up	2.88737	0.00388474	0.0314188	HTN
4750	NIMA related kinase 1	NEK1	24.319	-1.09249	Down	-3.09896	0.00194204	0.0208258	HTN
4773	nuclear factor of activated T cells 2	NFATC2	34.7723	-3.06982	Down	-3.49632	0.000471729	0.0450913	PTSI
4779	NFE2 like bZIP transcription factor 1	NFE2L1	22.0515	2.45955	Up	3.36308	0.00077078	0.0117692	HTN
4780	NFE2 like bZIP transcription factor 2	NFE2L2	32.7421	2.21506	Up	3.91847	8.91e-05	0.00282862	HTN
4783	nuclear factor, interleukin 3 regulated	NFIL3	10.7028	2.48381	Up	3.11795	0.00182114	0.0200705	HTN
4791	nuclear factor kappa B subunit 2	NFKB2	2.84937	3.70785	Up	2.8301	0.00465333	0.0353541	HTN
4792	NFKB inhibitor alpha	NFKBIA	28.9565	2.50973	Up	3.17574	0.00149454	0.0176648	HTN
4824	NK3 homeobox 1	NKX3-1	18.8235	-1.25846	Down	-3.30646	0.000944843	0.013414	HTN
4836	N-myristoyltransferase 1	NMT1	30.67	2.6792	Up	3.57703	0.000347525	0.00724888	HTN
4850	CCR4-NOT transcription complex subunit 4	CNOT4	15.0766	-3.21385	Down	-3.45567	0.000548922	0.0468788	PTSI
4907	5'-nucleotidase ecto	NT5E	14.1419	2.74105	Up	3.81607	0.000135594	0.00381979	HTN
4924	nucleobindin 1	NUCB1	16.4058	2.27671	Up	2.78033	0.00543033	0.0391233	HTN
4925	nucleobindin 2	NUCB2	39.4559	1.68584	Up	3.49515	0.000473803	0.00872813	HTN
4926	nuclear mitotic apparatus protein 1	NUMA1	4.83092	2.56836	Up	3.07556	0.00210107	0.0218896	HTN
4946	ornithine decarboxylase antizyme 1	OAZ1	54.1149	2.98577	Up	3.61688	0.000298171	0.00654618	HTN
5034	prolyl 4-hydroxylase subunit beta	P4HB	40.628	2.71937	Up	2.91658	0.0035389	0.0298772	HTN
5036	proliferation-associated 2G4	PA2G4	17.1392	2.18265	Up	3.36492	0.00076566	0.0117229	HTN
5045	furin, paired basic amino acid cleaving enzyme	FURIN	54.5671	3.48536	Up	4.03201	5.53e-05	0.00206326	HTN
5051	platelet activating factor acetylhydrolase 2	PAFAH2	5.87751	3.00548	Up	2.89578	0.00378213	0.030865	HTN
5054	serpin family E member 1	SERPINE1	68.955	2.8905	Up	4.74698	2.06e-06	0.000217513	HTN, PTSF
5055	serpin family B member 2	SERPINB2	45.2785	3.48998	Up	5.09355	3.51e-07	6.12e-05	HTN
5058	p21 (RAC1) activated kinase 1	PAK1	8.88409	2.37908	Up	3.30828	0.000938696	0.0133741	HTN
5066	peptidylglycine alpha-amidating monooxygenase	PAM	17.9907	2.45622	Up	3.93676	8.26e-05	0.00268918	HTN
5069	pappalysin 1	PAPPA	1376.2	3.07607	Up	6.21941	4.99e-10	3.31e-07	HTN, TSF
5074	pro-apoptotic WT1 regulator	PAWR	56.6508	0.628813	Up	2.68071	0.00734672	0.0468826	HTN
5093	poly(rC) binding protein 1	PCBP1	61.6779	2.51188	Up	2.76389	0.0057116	0.0403839	HTN
5094	poly(rC) binding protein 2	PCBP2	31.115	1.77476	Up	3.16839	0.00153285	0.0179384	HTN
5097	protocadherin 1	PCDH1	17.1584	3.12154	Up	4.04652	5.2e-05	0.00199477	HTN
5137	phosphodiesterase 1C	PDE1C	149.231	1.1607	Up	3.36504	0.000765337	0.0117229	HTN
5155	platelet derived growth factor subunit B	PDGFB	12.5481	2.59982	Up	3.36786	0.000757528	0.011695	HTN
5166	pyruvate dehydrogenase kinase 4	PDK4	49.1892	1.63092	Up	2.88304	0.00393851	0.0316495	HTN
5204	prefoldin subunit 5	PFDN5	21.368	2.67392	Up	3.25295	0.00114213	0.015151	HTN
5211	phosphofructokinase, liver type	PFKL	11.9399	3.11317	Up	3.9339	8.36e-05	0.00270039	HTN
5216	profilin 1	PFN1	30.1661	2.18753	Up	2.79837	0.00513611	0.0376969	HTN
5228	placental growth factor	PGF	27.8811	4.68756	Up	6.64834	2.96e-11	5.58e-08	HTN, PTSF
5241	progesterone receptor	PGR	95.6182	-0.819313	Down	-3.3969	0.000681529	0.0109114	HTN
5243	ATP binding cassette subfamily B member 1	ABCB1	8.58698	3.23428	Up	4.42458	9.66e-06	0.000634214	HTN
5250	solute carrier family 25 member 3	SLC25A3	48.2744	2.13466	Up	2.91132	0.00359908	0.030075	HTN
5253	PHD finger protein 2	PHF2	14.3161	1.68624	Up	3.19	0.00142272	0.0173406	HTN
5270	serpin family E member 2	SERPINE2	196.777	2.61913	Up	2.89818	0.00375337	0.0307557	HTN
5275	serpin family B member 13	SERPINB13	7.47892	-5.32876	Down	-3.52182	0.000428594	0.0432425	PTSI
5288	phosphatidylinositol-4-phosphate 3-kinase catalytic subunit type 2 gamma	PIK3C2G	70.1703	-1.28693	Down	-3.46576	0.000528727	0.00928308	HTN
5297	phosphatidylinositol 4-kinase alpha	PI4KA	14.4645	2.67559	Up	3.47045	0.000519579	0.00919935	HTN
5315	pyruvate kinase M1/2	PKM	15.2638	2.40437	Up	2.88016	0.00397468	0.0317974	HTN
5321	phospholipase A2 group IVA	PLA2G4A	15.3915	-1.23378	Down	-2.99777	0.00271959	0.0255854	HTN
5328	plasminogen activator, urokinase	PLAU	4.12862	3.14614	Up	2.91494	0.00355762	0.0299519	HTN
5339	plectin	PLEC	22.2494	2.6174	Up	3.56277	0.000366962	0.00744661	HTN
5359	phospholipid scramblase 1	PLSCR1	14.8377	2.16838	Up	2.66506	0.00769738	0.0482472	HTN
5364	plexin B1	PLXNB1	8.17998	2.6644	Up	2.84783	0.00440189	0.0339373	HTN
5383	PMS1 homolog 2, mismatch repair system component pseudogene 5	PMS2P5	8.7782	-1.77222	Down	-3.21852	0.00128853	0.016295	HTN
5409	phenylethanolamine N-methyltransferase	PNMT	2.4767	3.72927	Up	2.97055	0.0029727	0.0268872	HTN
5422	DNA polymerase alpha 1, catalytic subunit	POLA1	62.177	-2.1818	Down	-3.88948	0.000100459	0.0264109	PTSI
5428	DNA polymerase gamma, catalytic subunit	POLG	5.14232	3.61234	Up	4.44061	8.97e-06	0.000604024	HTN
5441	RNA polymerase II, I and III subunit L	POLR2L	17.9399	2.50628	Up	3.16375	0.0015575	0.0181445	HTN
5446	paraoxonase 3	PON3	4.98974	-2.35021	Down	-3.10273	0.00191744	0.0206504	HTN
5453	POU class 3 homeobox 1	POU3F1	2.67648	-4.07142	Down	-3.10167	0.00192434	0.0206891	HTN
5467	peroxisome proliferator activated receptor delta	PPARD	5.19885	2.63091	Up	3.16323	0.00156029	0.0181445	HTN
5494	protein phosphatase, Mg2+/Mn2+ dependent 1A	PPM1A	73.1887	-0.828747	Down	-3.10561	0.00189889	0.0205566	HTN
5496	protein phosphatase, Mg2+/Mn2+ dependent 1G	PPM1G	9.18812	2.19621	Up	2.95023	0.00317537	0.0281932	HTN
5515	protein phosphatase 2 catalytic subunit alpha	PPP2CA	10.5077	2.62489	Up	2.95264	0.00315071	0.028152	HTN
5540	neuropeptide Y receptor Y4	NPY4R	4.41238	-2.49984	Down	-3.77894	0.000157496	0.0042551	HTN
5547	prolylcarboxypeptidase	PRCP	16.9667	1.98999	Up	2.81087	0.00494079	0.0367147	HTN
5549	proline and arginine rich end leucine rich repeat protein	PRELP	7.16851	2.36107	Up	3.27889	0.00104218	0.0143727	HTN
5553	proteoglycan 2, pro eosinophil major basic protein	PRG2	98.7073	3.96258	Up	4.41068	1.03e-05	0.000669323	HTN
5570	cAMP-dependent protein kinase inhibitor beta	PKIB	70.0171	2.67077	Up	6.04342	1.51e-09	9.01e-07	HTN, TSF
5576	protein kinase cAMP-dependent type II regulatory subunit alpha	PRKAR2A	26.1318	-2.15704	Down	-3.45962	0.000540928	0.0468788	PTSI
5583	protein kinase C eta	PRKCH	27.1841	2.25612	Up	3.93458	8.33e-05	0.00269973	HTN
5589	protein kinase C substrate 80K-H	PRKCSH	5.56573	2.62779	Up	3.1219	0.0017969	0.0199052	HTN
5605	mitogen-activated protein kinase kinase 2	MAP2K2	11.0773	2.53001	Up	2.90048	0.00372597	0.0306287	HTN
5608	mitogen-activated protein kinase kinase 6	MAP2K6	13.162	-1.1939	Down	-2.82249	0.00476527	0.0360081	HTN
5609	mitogen-activated protein kinase kinase 7	MAP2K7	10.4624	2.11699	Up	2.86578	0.00415977	0.0326507	HTN
5611	DnaJ heat shock protein family (Hsp40) member C3	DNAJC3	78.3954	1.39224	Up	4.43283	9.3e-06	0.000620151	HTN
5617	prolactin	PRL	6.48611	-16.6478	Down	-5.45327	4.95e-08	0.000139261	TSI
5618	prolactin receptor	PRLR	58.4388	1.49191	Up	3.16961	0.00152644	0.0178889	HTN
5641	legumain	LGMN	18.122	2.5123	Up	3.35554	0.000792108	0.0120071	HTN
5652	serine protease 8	PRSS8	19.2901	3.91845	Up	5.27308	1.34e-07	2.83e-05	HTN
5654	HtrA serine peptidase 1	HTRA1	122.929	4.34296	Up	5.29698	1.18e-07	2.73e-05	HTN, TSF
5660	prosaposin	PSAP	115.924	2.53564	Up	2.92272	0.00346992	0.0294908	HTN
5669	pregnancy specific beta-1-glycoprotein 1	PSG1	516.452	4.07856	Up	4.60117	4.2e-06	0.000355855	HTN, TSF
5670	pregnancy specific beta-1-glycoprotein 2	PSG2	163.406	4.391	Up	5.12508	2.97e-07	5.56e-05	HTN
5671	pregnancy specific beta-1-glycoprotein 3	PSG3	256.858	4.11417	Up	5.22227	1.77e-07	3.46e-05	HTN, TSF
5672	pregnancy specific beta-1-glycoprotein 4	PSG4	304.513	3.82074	Up	4.3226	1.54e-05	0.000903313	HTN
5673	pregnancy specific beta-1-glycoprotein 5	PSG5	151.079	3.95746	Up	4.85063	1.23e-06	0.000145592	HTN, TSF
5675	pregnancy specific beta-1-glycoprotein 6	PSG6	125.147	4.23272	Up	5.72933	1.01e-08	4.2e-06	HTN, TSF
5676	pregnancy specific beta-1-glycoprotein 7	PSG7	40.534	4.89241	Up	4.30312	1.68e-05	0.000955288	HTN, PTSF
5678	pregnancy specific beta-1-glycoprotein 9	PSG9	352.271	3.91877	Up	4.60662	4.09e-06	0.000349015	HTN, TSF
5680	pregnancy specific beta-1-glycoprotein 11	PSG11	88.4524	3.9075	Up	4.95895	7.09e-07	9.45e-05	HTN, TSF
5685	proteasome 20S subunit alpha 4	PSMA4	21.308	2.17916	Up	3.15642	0.0015972	0.0183986	HTN
5694	proteasome 20S subunit beta 6	PSMB6	16.0404	2.28833	Up	2.70181	0.00689631	0.0452392	HTN
5702	proteasome 26S subunit, ATPase 3	PSMC3	9.86097	3.36551	Up	3.88172	0.000103722	0.00315732	HTN
5706	proteasome 26S subunit, ATPase 6	PSMC6	6.28797	2.7491	Up	3.18809	0.00143213	0.0174029	HTN
5707	proteasome 26S subunit, non-ATPase 1	PSMD1	112.182	0.954075	Up	3.26588	0.00109123	0.014795	HTN
5708	proteasome 26S subunit ubiquitin receptor, non-ATPase 2	PSMD2	19.3099	2.4671	Up	3.6371	0.000275728	0.00624511	HTN
5710	proteasome 26S subunit ubiquitin receptor, non-ATPase 4	PSMD4	20.8079	1.74395	Up	3.29318	0.000990626	0.0139377	HTN
5713	proteasome 26S subunit, non-ATPase 7	PSMD7	24.6648	3.06755	Up	4.2739	1.92e-05	0.00104692	HTN
5714	proteasome 26S subunit, non-ATPase 8	PSMD8	10.2711	2.92119	Up	3.21409	0.00130859	0.0164539	HTN
5717	proteasome 26S subunit, non-ATPase 11	PSMD11	21.7481	1.40183	Up	3.06197	0.00219884	0.0225373	HTN
5719	proteasome 26S subunit, non-ATPase 13	PSMD13	7.11941	2.63383	Up	3.17042	0.00152216	0.0178669	HTN
5720	proteasome activator subunit 1	PSME1	9.82713	2.52468	Up	2.83719	0.0045512	0.0348368	HTN
5721	proteasome activator subunit 2	PSME2	15.9652	2.2247	Up	3.19934	0.00137742	0.0169787	HTN
5743	prostaglandin-endoperoxide synthase 2	PTGS2	8.90471	-5.96596	Down	-4.06509	4.8e-05	0.0176661	PTSI
5745	parathyroid hormone 1 receptor	PTH1R	24.806	1.81573	Up	3.63685	0.000275989	0.00624511	HTN
5757	prothymosin alpha	PTMA	31.0439	2.04478	Up	3.15694	0.00159433	0.0183906	HTN
5763	parathymosin	PTMS	78.4654	2.34577	Up	5.01951	5.18e-07	7.99e-05	HTN, TSF
5768	quiescin sulfhydryl oxidase 1	QSOX1	5.57982	3.01869	Up	2.69752	0.00698589	0.0456596	HTN
5775	protein tyrosine phosphatase non-receptor type 4	PTPN4	39.3126	-0.833772	Down	-2.72864	0.00635969	0.0432818	HTN
5782	protein tyrosine phosphatase non-receptor type 12	PTPN12	20.5888	2.40562	Up	3.63273	0.000280437	0.00630094	HTN
5783	protein tyrosine phosphatase non-receptor type 13	PTPN13	6.87566	-5.29671	Down	-3.66323	0.000249056	0.0376075	PTSI
5784	protein tyrosine phosphatase non-receptor type 14	PTPN14	39.0598	1.86089	Up	4.37811	1.2e-05	0.000754139	HTN
5786	protein tyrosine phosphatase receptor type A	PTPRA	15.5288	1.68904	Up	2.89904	0.00374304	0.0307086	HTN
5792	protein tyrosine phosphatase receptor type F	PTPRF	29.8437	2.77455	Up	4.22984	2.34e-05	0.00119033	HTN
5793	protein tyrosine phosphatase receptor type G	PTPRG	155.384	0.850497	Up	3.01049	0.00260827	0.024998	HTN
5800	protein tyrosine phosphatase receptor type O	PTPRO	9.07032	-1.31072	Down	-2.6667	0.0076599	0.0481152	HTN
5805	6-pyruvoyltetrahydropterin synthase	PTS	48.5056	-0.91117	Down	-3.26044	0.00111238	0.0149104	HTN
5824	peroxisomal biogenesis factor 19	PEX19	11.8481	3.09129	Up	3.96019	7.49e-05	0.00252367	HTN
5859	glutaminyl-tRNA synthetase 1	QARS1	9.37931	2.95412	Up	3.43388	0.000595001	0.0100311	HTN
5861	RAB1A, member RAS oncogene family	RAB1A	24.4308	1.9144	Up	3.1804	0.0014707	0.0175411	HTN
5862	RAB2A, member RAS oncogene family	RAB2A	31.1494	1.73685	Up	3.22428	0.00126289	0.0161217	HTN
5863	ral guanine nucleotide dissociation stimulator like 2	RGL2	10.1185	2.81882	Up	2.98706	0.00281674	0.0260788	HTN
5865	RAB3B, member RAS oncogene family	RAB3B	39.3638	2.13364	Up	4.9595	7.07e-07	9.45e-05	HTN
5870	RAB6A, member RAS oncogene family	RAB6A	32.7164	1.89524	Up	3.23949	0.00119744	0.0155814	HTN
5872	RAB13, member RAS oncogene family	RAB13	15.4492	1.99589	Up	3.35054	0.000806552	0.0121818	HTN
5875	Rab geranylgeranyltransferase subunit alpha	RABGGTA	2.41533	3.94391	Up	2.86112	0.00422148	0.0329723	HTN
5885	RAD21 cohesin complex component	RAD21	74.0149	0.828251	Up	2.73244	0.00628662	0.0429711	HTN
5887	RAD23 homolog B, nucleotide excision repair protein	RAD23B	39.6383	1.19406	Up	2.97161	0.00296239	0.0268473	HTN
5905	Ran GTPase activating protein 1	RANGAP1	14.412	1.822	Up	3.12507	0.00177763	0.0197732	HTN
5908	RAP1B, member of RAS oncogene family	RAP1B	39.0678	1.23811	Up	3.22876	0.0012433	0.0159469	HTN
5909	RAP1 GTPase activating protein	RAP1GAP	3.15384	3.85198	Up	2.99489	0.00274543	0.0256841	HTN
5910	Rap1 GTPase-GDP dissociation stimulator 1	RAP1GDS1	75.878	-2.63396	Down	-5.60408	2.09e-08	4.36e-05	PTSI, HTN
5914	retinoic acid receptor alpha	RARA	5.1084	3.93874	Up	3.47668	0.000507661	0.00913062	HTN
5921	RAS p21 protein activator 1	RASA1	81.1163	1.12203	Up	3.23462	0.00121805	0.0157417	HTN
5930	RB binding protein 6, ubiquitin ligase	RBBP6	110.241	1.09586	Up	2.83091	0.00464152	0.0353286	HTN
5933	RB transcriptional corepressor like 1	RBL1	209.239	0.973058	Up	3.31992	0.000900448	0.0130046	HTN
5935	RNA binding motif protein 3	RBM3	31.8679	2.28037	Up	3.08349	0.00204591	0.021607	HTN
5937	RNA binding motif single stranded interacting protein 1	RBMS1	185.235	1.3454	Up	3.69504	0.000219848	0.00531024	HTN
5955	reticulocalbin 2	RCN2	62.81	1.54586	Up	3.37295	0.000743663	0.0115665	HTN
5996	regulator of G protein signaling 1	RGS1	10.1205	-1.52349	Down	-3.04253	0.00234596	0.0234928	HTN
6009	Ras homolog, mTORC1 binding	RHEB	26.9194	2.01967	Up	2.94796	0.00319882	0.0282795	HTN
6018	RLF zinc finger	RLF	10.92	1.30771	Up	2.81236	0.00491798	0.03661	HTN
6029	RNA component of signal recognition particle 7SL1	RN7SL1	4.51935	3.52629	Up	3.89232	9.93e-05	0.00306581	HTN
6046	bromodomain containing 2	BRD2	12.019	2.79086	Up	3.41102	0.000647208	0.0105781	HTN
6047	ring finger protein 4	RNF4	10.3305	2.17569	Up	4.05853	4.94e-05	0.00192437	HTN
6059	ATP binding cassette subfamily E member 1	ABCE1	128.16	-0.805753	Down	-3.45252	0.000555366	0.00964347	HTN
6101	RP1 axonemal microtubule associated	RP1	71.4753	-1.57102	Down	-2.66006	0.00781258	0.0484844	HTN
6122	ribosomal protein L3	RPL3	22.543	2.09772	Up	2.9866	0.00282098	0.0260911	HTN
6128	ribosomal protein L6	RPL6	39.5229	1.6928	Up	2.67063	0.00757097	0.047773	HTN
6132	ribosomal protein L8	RPL8	35.7008	2.72938	Up	3.55701	0.000375095	0.00751149	HTN
6133	ribosomal protein L9	RPL9	34.4781	1.97351	Up	3.73927	0.000184554	0.00462715	HTN
6135	ribosomal protein L11	RPL11	54.9551	2.51687	Up	2.95308	0.00314618	0.0281316	HTN
6136	ribosomal protein L12	RPL12	18.2175	2.49561	Up	2.93844	0.00329872	0.0288776	HTN
6137	ribosomal protein L13	RPL13	100.155	2.40135	Up	3.7409	0.000183361	0.00462144	HTN
6138	ribosomal protein L15	RPL15	99.9748	1.50013	Up	3.18635	0.00144082	0.0174029	HTN
6142	ribosomal protein L18a	RPL18A	48.7858	2.13313	Up	3.57465	0.000350698	0.00727089	HTN
6156	ribosomal protein L30	RPL30	64.5486	1.50999	Up	2.67475	0.00747861	0.0474693	HTN
6158	ribosomal protein L28	RPL28	18.1323	2.29105	Up	3.10289	0.00191639	0.0206504	HTN
6159	ribosomal protein L29	RPL29	14.7349	1.82161	Up	2.68821	0.00718361	0.0462526	HTN
6161	ribosomal protein L32	RPL32	59.81	1.90207	Up	2.69536	0.00703116	0.0458306	HTN
6165	ribosomal protein L35a	RPL35A	31.7272	-19.8427	Down	-9.74417	1.95e-22	2.04e-18	PTSI
6166	ribosomal protein L36a like	RPL36AL	10.199	2.55466	Up	2.67567	0.00745791	0.0473859	HTN
6170	ribosomal protein L39	RPL39	65.4143	1.91714	Up	2.76458	0.00569969	0.0403438	HTN
6171	ribosomal protein L41	RPL41	78.9461	1.676	Up	3.04439	0.00233153	0.0234387	HTN
6176	ribosomal protein lateral stalk subunit P1	RPLP1	82.3484	2.2229	Up	2.71684	0.00659076	0.0441827	HTN
6181	ribosomal protein lateral stalk subunit P2	RPLP2	48.5865	2.62453	Up	3.62889	0.000284644	0.00637171	HTN
6182	mitochondrial ribosomal protein L12	MRPL12	2.93583	2.99753	Up	2.68113	0.00733745	0.0468806	HTN
6185	ribophorin II	RPN2	59.3694	2.7251	Up	4.09506	4.22e-05	0.00173475	HTN
6192	ribosomal protein S4 Y-linked 1	RPS4Y1	6.35333	7.15195	Up	3.60549	0.000311566	0.00676913	HTN
6193	ribosomal protein S5	RPS5	37.4314	2.88968	Up	3.98858	6.65e-05	0.00235389	HTN
6198	ribosomal protein S6 kinase B1	RPS6KB1	11.8975	2.10264	Up	3.20233	0.00136321	0.0168367	HTN
6199	ribosomal protein S6 kinase B2	RPS6KB2	4.89035	2.12989	Up	2.73633	0.00621294	0.0427238	HTN
6205	ribosomal protein S11	RPS11	70.6769	2.57899	Up	2.94848	0.0031934	0.0282678	HTN
6206	ribosomal protein S12	RPS12	116.137	2.14543	Up	2.67754	0.0074165	0.0472185	HTN
6207	ribosomal protein S13	RPS13	94.3801	2.4414	Up	3.1394	0.00169294	0.0191122	HTN
6209	ribosomal protein S15	RPS15	41.3014	2.16413	Up	3.58197	0.00034101	0.00716065	HTN
6223	ribosomal protein S19	RPS19	43.9889	2.59148	Up	2.7929	0.00522376	0.0380727	HTN
6229	ribosomal protein S24	RPS24	64.5725	1.88293	Up	2.99615	0.00273416	0.0256616	HTN
6230	ribosomal protein S25	RPS25	7.61503	2.41097	Up	3.28148	0.00103263	0.0142995	HTN
6238	ribosome binding protein 1	RRBP1	144.3	3.18854	Up	5.54606	2.92e-08	1.02e-05	HTN, TSF
6249	CAP-Gly domain containing linker protein 1	CLIP1	88.8687	1.35972	Up	3.61502	0.000300326	0.00657049	HTN
6252	reticulon 1	RTN1	21.9579	-1.41635	Down	-3.81187	0.00013792	0.00386793	HTN
6256	retinoid X receptor alpha	RXRA	8.85497	2.16836	Up	2.70905	0.00674754	0.0447315	HTN
6262	ryanodine receptor 2	RYR2	67.076	-0.70015	Down	-2.70524	0.00682556	0.0450475	HTN
6277	S100 calcium binding protein A6	S100A6	44.2508	2.48105	Up	2.7326	0.00628364	0.0429711	HTN
6280	S100 calcium binding protein A9	S100A9	38.9942	3.29564	Up	4.93724	7.92e-07	0.00010347	HTN, TSF
6282	S100 calcium binding protein A11	S100A11	21.4589	2.39448	Up	2.76884	0.0056257	0.0399904	HTN
6284	S100 calcium binding protein A13	S100A13	13.1197	2.96674	Up	3.74035	0.000183766	0.00462144	HTN
6286	S100 calcium binding protein P	S100P	82.9806	4.55371	Up	5.70599	1.16e-08	4.53e-06	HTN, TSF
6294	scaffold attachment factor B	SAFB	6.24092	2.40195	Up	2.92764	0.00341542	0.0293057	HTN
6301	seryl-tRNA synthetase 1	SARS1	20.9235	2.01768	Up	3.66029	0.000251933	0.00580558	HTN
6303	spermidine/spermine N1-acetyltransferase 1	SAT1	122.793	3.13321	Up	3.90495	9.42e-05	0.00296846	HTN
6305	SET binding factor 1	SBF1	17.5046	2.8367	Up	3.16952	0.0015269	0.0178889	HTN
6328	sodium voltage-gated channel alpha subunit 3	SCN3A	64.0904	-1.31452	Down	-4.80936	1.51e-06	0.000171245	HTN, PTSF
6348	C-C motif chemokine ligand 3	CCL3	2.30149	4.02682	Up	2.75846	0.00580746	0.0406944	HTN
6382	syndecan 1	SDC1	110.535	4.11502	Up	6.51471	7.28e-11	9.13e-08	HTN, TSF
6386	syndecan binding protein	SDCBP	23.9474	-4.38219	Down	-3.76469	0.000166758	0.0327822	PTSI
6400	SEL1L adaptor subunit of ERAD E3 ubiquitin ligase	SEL1L	62.6089	1.508	Up	3.54082	0.00039889	0.00785206	HTN
6407	semenogelin 2	SEMG2	3.2236	-3.18019	Down	-2.67639	0.007442	0.0473088	HTN
6416	mitogen-activated protein kinase kinase 4	MAP2K4	7.83115	2.21897	Up	2.92631	0.00343009	0.0293613	HTN
6418	SET nuclear proto-oncogene	SET	60.4781	1.64313	Up	3.12939	0.00175168	0.0195539	HTN
6421	splicing factor proline and glutamine rich	SFPQ	43.1012	1.67055	Up	2.92211	0.00347665	0.029528	HTN
6424	secreted frizzled related protein 4	SFRP4	6.24235	-2.29274	Down	-3.06461	0.00217956	0.0223592	HTN
6427	serine and arginine rich splicing factor 2	SRSF2	37.4143	1.6672	Up	3.34068	0.000835748	0.0124833	HTN
6428	serine and arginine rich splicing factor 3	SRSF3	202.306	0.763367	Up	3.06174	0.00220052	0.0225373	HTN
6429	serine and arginine rich splicing factor 4	SRSF4	24.2101	1.82475	Up	3.28201	0.00103071	0.0142995	HTN
6430	serine and arginine rich splicing factor 5	SRSF5	65.8248	2.3711	Up	2.8286	0.00467527	0.0354745	HTN
6434	transformer 2 beta homolog	TRA2B	39.5733	1.89414	Up	3.33595	0.000850097	0.0126302	HTN
6446	serum/glucocorticoid regulated kinase 1	SGK1	17.3952	2.10357	Up	3.6687	0.000243785	0.00568045	HTN
6449	small glutamine rich tetratricopeptide repeat co-chaperone alpha	SGTA	11.8125	2.86836	Up	3.6232	0.000290981	0.00643341	HTN
6450	SH3 domain binding glutamate rich protein	SH3BGR	4.48345	-2.30889	Down	-3.08962	0.00200411	0.0212731	HTN
6455	SH3 domain containing GRB2 like 1, endophilin A2	SH3GL1	13.557	2.34064	Up	2.85199	0.00434459	0.0336404	HTN
6468	F-box and WD repeat domain containing 4	FBXW4	5.20048	2.55458	Up	2.67436	0.00748717	0.0474755	HTN
6476	sucrase-isomaltase	SI	28.1008	-1.44787	Down	-3.14238	0.00167582	0.019029	HTN
6477	siah E3 ubiquitin protein ligase 1	SIAH1	14.8058	2.71425	Up	4.06946	4.71e-05	0.00188351	HTN
6478	siah E3 ubiquitin protein ligase 2	SIAH2	18.7149	2.29104	Up	2.81353	0.00490014	0.0366099	HTN
6484	ST3 beta-galactoside alpha-2,3-sialyltransferase 4	ST3GAL4	6.29806	2.79849	Up	2.65756	0.00787088	0.0487123	HTN
6513	solute carrier family 2 member 1	SLC2A1	162.731	2.84129	Up	3.22341	0.00126673	0.0161544	HTN
6520	solute carrier family 3 member 2	SLC3A2	9.813	2.16718	Up	3.00897	0.00262134	0.0250248	HTN
6522	solute carrier family 4 member 2	SLC4A2	5.34775	2.81862	Up	3.09971	0.00193709	0.0207906	HTN
6530	solute carrier family 6 member 2	SLC6A2	21.0468	2.15844	Up	4.45822	8.26e-06	0.00057878	HTN
6542	solute carrier family 7 member 2	SLC7A2	19.8938	2.11902	Up	4.1656	3.11e-05	0.00140963	HTN
6545	solute carrier family 7 member 4	SLC7A4	3.92259	4.26311	Up	3.47421	0.000512369	0.00914966	HTN
6561	solute carrier family 13 member 1	SLC13A1	35.0058	-1.64814	Down	-3.51047	0.000447323	0.00845798	HTN
6574	solute carrier family 20 member 1	SLC20A1	19.0151	2.27151	Up	3.44742	0.000565977	0.00973809	HTN
6576	solute carrier family 25 member 1	SLC25A1	3.32338	3.5885	Up	2.87284	0.00406806	0.0322156	HTN
6578	solute carrier organic anion transporter family member 2A1	SLCO2A1	3.91395	4.2952	Up	3.15688	0.00159465	0.0183906	HTN
6597	SWI/SNF related, matrix associated, actin dependent regulator of chromatin, subfamily a, member 4	SMARCA4	18.7726	2.83954	Up	4.141	3.46e-05	0.0015046	HTN
6605	SWI/SNF related, matrix associated, actin dependent regulator of chromatin, subfamily e, member 1	SMARCE1	33.4746	1.63902	Up	3.20298	0.00136011	0.016815	HTN
6629	small nuclear ribonucleoprotein polypeptide B2	SNRPB2	9.60549	2.03881	Up	3.04989	0.00228928	0.0231385	HTN
6647	superoxide dismutase 1	SOD1	26.1623	2.57643	Up	2.80867	0.0049747	0.0368139	HTN
6660	SRY-box transcription factor 5	SOX5	129.145	1.07128	Up	3.91765	8.94e-05	0.00283067	HTN
6687	SPG7 matrix AAA peptidase subunit, paraplegin	SPG7	14.6174	-5.8018	Down	-3.95574	7.63e-05	0.0220819	PTSI
6692	serine peptidase inhibitor, Kunitz type 1	SPINT1	6.08644	2.46319	Up	2.9443	0.00323681	0.0285149	HTN
6696	secreted phosphoprotein 1	SPP1	199.741	2.9561	Up	3.33561	0.000851111	0.0126302	HTN
6717	sorcin	SRI	10.9287	2.58654	Up	3.40842	0.000653399	0.0106023	HTN
6728	signal recognition particle 19	SRP19	14.7788	1.72251	Up	2.92043	0.00349549	0.0295878	HTN
6731	signal recognition particle 72	SRP72	36.5385	1.73613	Up	3.24377	0.00117958	0.0154516	HTN
6748	signal sequence receptor subunit 4	SSR4	10.936	3.66078	Up	3.97252	7.11e-05	0.00244099	HTN
6749	structure specific recognition protein 1	SSRP1	12.2265	2.45393	Up	3.1112	0.00186329	0.0203115	HTN
6764	DENN domain containing 2B	DENND2B	6.44893	3.00094	Up	3.74374	0.000181303	0.00460084	HTN
6767	ST13 Hsp70 interacting protein	ST13	25.5823	1.61028	Up	2.7921	0.00523675	0.038101	HTN
6773	signal transducer and activator of transcription 2	STAT2	16.0349	2.38017	Up	3.06904	0.00214747	0.0222269	HTN
6774	signal transducer and activator of transcription 3	STAT3	40.7388	1.19518	Up	4.34159	1.41e-05	0.000849685	HTN
6777	signal transducer and activator of transcription 5B	STAT5B	18.8374	2.7428	Up	3.47613	0.000508704	0.00913627	HTN
6781	stanniocalcin 1	STC1	109.439	1.10378	Up	4.55301	5.29e-06	0.000417813	HTN
6788	serine/threonine kinase 3	STK3	22.0033	1.71588	Up	3.16818	0.00153398	0.0179384	HTN
6809	syntaxin 3	STX3	10.9432	2.21255	Up	3.00689	0.00263939	0.0250473	HTN
6813	syntaxin binding protein 2	STXBP2	2.12973	3.36835	Up	2.81281	0.00491113	0.0366099	HTN
6829	SPT5 homolog, DSIF elongation factor subunit	SUPT5H	10.1401	2.48947	Up	2.81998	0.00480262	0.0361532	HTN
6830	SPT6 homolog, histone chaperone and transcription elongation factor	SUPT6H	9.1848	2.00559	Up	2.84153	0.00448979	0.0344245	HTN
6836	surfeit 4	SURF4	44.9541	2.97269	Up	4.80908	1.52e-06	0.000171245	HTN
6838	surfeit 6	SURF6	6.04162	2.89533	Up	3.62784	0.000285808	0.00637171	HTN
6844	vesicle associated membrane protein 2	VAMP2	10.6682	1.86607	Up	3.50083	0.000463814	0.00869448	HTN
6867	transforming acidic coiled-coil containing protein 1	TACC1	46.2273	0.9658	Up	2.88155	0.0039573	0.0317562	HTN
6876	transgelin	TAGLN	44.5889	2.39655	Up	5.01791	5.22e-07	7.99e-05	HTN
6879	TATA-box binding protein associated factor 7	TAF7	18.3742	2.00475	Up	2.72453	0.00643923	0.0435395	HTN
6884	TATA-box binding protein associated factor 13	TAF13	5.44568	2.69365	Up	3.15595	0.00159975	0.0183986	HTN
6892	TAP binding protein	TAPBP	11.1349	3.33542	Up	3.65522	0.000256958	0.00588888	HTN
6902	tubulin folding cofactor A	TBCA	22.0837	1.65124	Up	2.91654	0.00353936	0.0298772	HTN
6909	T-box transcription factor 2	TBX2	21.3888	1.90243	Up	3.05197	0.00227344	0.0230023	HTN, PTSI
6920	transcription elongation factor A3	TCEA3	7.53593	3.07653	Up	4.12278	3.74e-05	0.00158532	HTN
6923	elongin B	ELOB	14.8017	2.41445	Up	3.01573	0.00256359	0.0247781	HTN
6926	T-box transcription factor 3	TBX3	206.423	2.8043	Up	4.45156	8.52e-06	0.00059371	HTN
6936	GC-rich sequence DNA-binding factor 2	GCFC2	26.5164	-1.16187	Down	-2.78523	0.00534903	0.038738	HTN
6938	transcription factor 12	TCF12	42.0697	-2.12279	Down	-4.47509	7.64e-06	0.010757	TSI
6949	treacle ribosome biogenesis factor 1	TCOF1	6.49795	1.93183	Up	2.72127	0.00650314	0.0438769	HTN
7005	TEA domain transcription factor 3	TEAD3	137.718	1.63934	Up	4.67946	2.88e-06	0.000797563	TSF, HTN
7009	transmembrane BAX inhibitor motif containing 6	TMBIM6	82.2825	2.26751	Up	3.56224	0.000367697	0.00744661	HTN
7020	transcription factor AP-2 alpha	TFAP2A	74.1972	2.27841	Up	5.34442	9.07e-08	2.19e-05	HTN
7025	nuclear receptor subfamily 2 group F member 1	NR2F1	122.987	1.91544	Up	3.25205	0.00114575	0.015167	HTN
7026	nuclear receptor subfamily 2 group F member 2	NR2F2	73.6583	1.45828	Up	2.83507	0.00458163	0.0349958	HTN
7030	transcription factor binding to IGHM enhancer 3	TFE3	29.1721	2.04507	Up	3.48587	0.000490547	0.00891821	HTN
7035	tissue factor pathway inhibitor	TFPI	88.7378	2.08797	Up	3.59696	0.000321962	0.00691746	HTN
7037	transferrin receptor	TFRC	83.4101	3.11132	Up	4.79138	1.66e-06	0.000182147	HTN
7040	transforming growth factor beta 1	TGFB1	48.238	2.03692	Up	4.35739	1.32e-05	0.000816825	HTN
7049	transforming growth factor beta receptor 3	TGFBR3	61.4601	1.92661	Up	3.80112	0.000144046	0.0039612	HTN
7052	transglutaminase 2	TGM2	128.696	3.56063	Up	3.73574	0.000187161	0.00465157	HTN
7059	thrombospondin 3	THBS3	2.42442	2.47099	Up	2.67011	0.00758259	0.0478146	HTN
7062	trichohyalin	TCHH	22.2877	2.41671	Up	4.24739	2.16e-05	0.00113438	HTN
7064	thimet oligopeptidase 1	THOP1	8.01866	3.01172	Up	3.40923	0.000651463	0.0106023	HTN
7077	TIMP metallopeptidase inhibitor 2	TIMP2	189.464	3.96373	Up	5.53111	3.18e-08	1.08e-05	HTN, TSF
7078	TIMP metallopeptidase inhibitor 3	TIMP3	903.272	3.48208	Up	4.2016	2.65e-05	0.00128284	HTN, PTSF
7086	transketolase	TKT	38.6666	2.50341	Up	3.46696	0.000526378	0.00925481	HTN
7088	TLE family member 1, transcriptional corepressor	TLE1	13.9774	1.7719	Up	3.8209	0.000132964	0.00377113	HTN
7090	TLE family member 3, transcriptional corepressor	TLE3	41.8032	0.851527	Up	2.82118	0.00478481	0.0360905	HTN
7094	talin 1	TLN1	25.046	2.44551	Up	3.20556	0.00134799	0.0167472	HTN
7095	SEC62 homolog, preprotein translocation factor	SEC62	31.7131	1.77871	Up	3.40236	0.000668055	0.0107776	HTN
7114	thymosin beta 4 X-linked	TMSB4X	40.9196	1.49522	Up	2.88593	0.00390259	0.0315021	HTN
7122	claudin 5	CLDN5	6.3793	2.31971	Up	3.52491	0.000423632	0.00825917	HTN
7127	TNF alpha induced protein 2	TNFAIP2	23.2202	1.80644	Up	3.19619	0.00139258	0.0170815	HTN
7132	TNF receptor superfamily member 1A	TNFRSF1A	16.1287	2.24614	Up	2.66319	0.00774041	0.0483236	HTN
7145	tensin 1	TNS1	33.4118	1.64917	Up	2.72705	0.00639037	0.0433861	HTN
7150	DNA topoisomerase I	TOP1	36.8142	1.64676	Up	2.76835	0.00563416	0.039992	HTN
7151	DNA topoisomerase I pseudogene 1	TOP1P1	11.3052	-1.45731	Down	-2.80412	0.00504534	0.0371176	HTN
7167	triosephosphate isomerase 1	TPI1	24.6392	2.4161	Up	4.23517	2.28e-05	0.00118305	HTN
7168	tropomyosin 1	TPM1	41.0769	2.10089	Up	3.69061	0.000223718	0.00535214	HTN
7171	tropomyosin 4	TPM4	32.3922	1.77876	Up	2.71071	0.00671396	0.0446268	HTN
7174	tripeptidyl peptidase 2	TPP2	319.42	0.870668	Up	3.11784	0.0018218	0.0200705	HTN
7178	tumor protein, translationally-controlled 1	TPT1	161.722	2.38405	Up	2.6926	0.00708976	0.045988	HTN
7179	transmembrane phosphatase with tensin homology	TPTE	47.0258	-1.26892	Down	-3.59583	0.000323359	0.00691746	HTN
7184	heat shock protein 90 beta family member 1	HSP90B1	179.231	2.71956	Up	4.75141	2.02e-06	0.000214604	HTN
7190	heat shock protein 90 beta family member 2, pseudogene	HSP90B2P	6.75585	2.22236	Up	2.79411	0.00520429	0.0379814	HTN
7259	TSPY like 1	TSPYL1	19.2259	1.71799	Up	2.77395	0.00553807	0.0396942	HTN
7265	tetratricopeptide repeat domain 1	TTC1	5.4607	2.36666	Up	2.75885	0.00580057	0.0406689	HTN
7284	Tu translation elongation factor, mitochondrial	TUFM	7.52688	2.7271	Up	3.10965	0.00187312	0.0203859	HTN
7311	ubiquitin A-52 residue ribosomal protein fusion product 1	UBA52	52.817	2.1602	Up	3.44255	0.000576253	0.00982844	HTN
7316	ubiquitin C	UBC	81.9228	3.05845	Up	3.38442	0.000713288	0.0112617	HTN
7319	ubiquitin conjugating enzyme E2 A	UBE2A	15.4473	2.30343	Up	2.77866	0.00545842	0.0392356	HTN
7320	ubiquitin conjugating enzyme E2 B	UBE2B	32.4569	2.49189	Up	3.96593	7.31e-05	0.00247043	HTN
7323	ubiquitin conjugating enzyme E2 D3	UBE2D3	36.5706	2.2539	Up	3.4484	0.000563908	0.00972923	HTN
7324	ubiquitin conjugating enzyme E2 E1	UBE2E1	13.2512	2.36356	Up	2.66083	0.00779472	0.0484215	HTN
7327	ubiquitin conjugating enzyme E2 G2	UBE2G2	11.7936	1.97753	Up	3.39601	0.000683768	0.0109238	HTN
7328	ubiquitin conjugating enzyme E2 H	UBE2H	21.6871	1.72511	Up	2.66649	0.00766481	0.0481152	HTN
7329	ubiquitin conjugating enzyme E2 I	UBE2I	13.9371	2.46477	Up	2.88395	0.00392719	0.0316396	HTN
7332	ubiquitin conjugating enzyme E2 L3	UBE2L3	9.02466	1.98168	Up	2.70658	0.00679802	0.0449201	HTN
7347	ubiquitin C-terminal hydrolase L3	UCHL3	6.59606	2.4598	Up	2.82841	0.00467798	0.0354745	HTN
7360	UDP-glucose pyrophosphorylase 2	UGP2	35.8097	1.88747	Up	3.16106	0.00157194	0.0182292	HTN
7371	uridine-cytidine kinase 2	UCK2	10.2677	2.3046	Up	2.8215	0.0047799	0.0360752	HTN
7378	uridine phosphorylase 1	UPP1	4.2005	2.84612	Up	2.76875	0.00562724	0.0399904	HTN
7381	ubiquinol-cytochrome c reductase binding protein	UQCRB	24.1537	1.96259	Up	2.76578	0.00567867	0.0402191	HTN
7384	ubiquinol-cytochrome c reductase core protein 1	UQCRC1	12.6968	3.72847	Up	4.86654	1.14e-06	0.000136892	HTN
7386	ubiquinol-cytochrome c reductase, Rieske iron-sulfur polypeptide 1	UQCRFS1	14.5082	1.65344	Up	2.66118	0.00778671	0.0483962	HTN
7389	uroporphyrinogen decarboxylase	UROD	6.06781	3.20515	Up	3.06568	0.00217173	0.0223155	HTN
7399	usherin	USH2A	41.5998	-1.02525	Down	-2.92147	0.00348383	0.029529	HTN
7417	voltage dependent anion channel 2	VDAC2	11.67	2.35234	Up	3.49434	0.000475233	0.00873537	HTN
7423	vascular endothelial growth factor B	VEGFB	6.09721	2.99285	Up	3.74696	0.00017899	0.0045606	HTN
7430	ezrin	EZR	148.077	3.11145	Up	5.38084	7.41e-08	1.95e-05	HTN,TSF
7431	vimentin	VIM	53.479	2.1981	Up	2.73687	0.00620265	0.0426892	HTN
7458	eukaryotic translation initiation factor 4H	EIF4H	18.3682	2.04737	Up	2.87566	0.00403185	0.0320503	HTN
7466	wolframin ER transmembrane glycoprotein	WFS1	7.89574	2.80547	Up	3.98299	6.81e-05	0.00240317	HTN
7476	Wnt family member 7A	WNT7A	28.6289	-1.00055	Down	-2.66701	0.00765288	0.0481152	HTN
7486	WRN RecQ like helicase	WRN	52.8823	-1.44592	Down	-4.40347	1.07e-05	0.000688401	HTN
7494	X-box binding protein 1	XBP1	18.0558	2.16442	Up	2.86475	0.00417335	0.0326982	HTN
7508	XPC complex subunit, DNA damage recognition and repair factor	XPC	16.0583	2.19355	Up	2.78119	0.00541597	0.0390423	HTN
7520	X-ray repair cross complementing 5	XRCC5	42.049	1.73041	Up	2.85906	0.004249	0.0331047	HTN
7525	YES proto-oncogene 1, Src family tyrosine kinase	YES1	16.9228	1.55574	Up	2.90324	0.00369319	0.0305479	HTN, PTSI
7529	tyrosine 3-monooxygenase/tryptophan 5-monooxygenase activation protein beta	YWHAB	79.7326	1.70282	Up	3.37441	0.000739752	0.0115342	HTN
7533	tyrosine 3-monooxygenase/tryptophan 5-monooxygenase activation protein eta	YWHAH	14.4425	-5.69689	Down	-3.63787	0.000274907	0.0378259	PTSI
7536	splicing factor 1	SF1	32.1139	2.47256	Up	3.45073	0.000559066	0.00968017	HTN
7538	ZFP36 ring finger protein	ZFP36	8.99276	2.42187	Up	2.7966	0.0051644	0.037816	HTN
7555	CCHC-type zinc finger nucleic acid binding protein	CNBP	16.6831	2.56802	Up	3.47009	0.000520289	0.00919935	HTN
7593	myeloid zinc finger 1	MZF1	10.003	2.51154	Up	3.18785	0.00143334	0.0174029	HTN
7702	zinc finger protein 143	ZNF143	5.89887	2.31581	Up	3.00192	0.00268284	0.0253254	HTN
7732	ring finger protein 112	RNF112	8.8295	1.46697	Up	2.66176	0.00777325	0.0483962	HTN
7780	solute carrier family 30 member 2	SLC30A2	5.82186	3.64492	Up	3.66442	0.000247899	0.00572314	HTN
7791	zyxin	ZYX	6.78662	-2.10139	Down	-2.87718	0.00401251	0.0319777	HTN
7803	protein tyrosine phosphatase 4A1	PTP4A1	39.1027	1.61683	Up	2.64774	0.00810312	0.0496003	HTN
7812	cold shock domain containing E1	CSDE1	55.6179	1.76379	Up	3.306	0.000946372	0.0134205	HTN
7813	ecotropic viral integration site 5	EVI5	96.6665	0.766834	Up	3.57071	0.000356018	0.00734052	HTN
7837	peroxidasin	PXDN	26.3701	1.98848	Up	3.9947	6.48e-05	0.00230689	HTN
7846	tubulin alpha 1a	TUBA1A	34.9597	2.7199	Up	2.99594	0.00273598	0.0256616	HTN
7869	semaphorin 3B	SEMA3B	132.747	4.13132	Up	6.64102	3.12e-11	5.58e-08	HTN, TSF, PTSF
7879	RAB7A, member RAS oncogene family	RAB7A	44.0046	2.58904	Up	3.0186	0.00253949	0.0246539	HTN
7905	receptor accessory protein 5	REEP5	27.5438	3.21199	Up	4.34222	1.41e-05	0.000849685	HTN
7913	DEK proto-oncogene	DEK	69.6196	1.88208	Up	5.28797	1.24e-07	2.74e-05	HTN, PTSF
7922	solute carrier family 39 member 7	SLC39A7	9.51835	3.006	Up	3.44433	0.000572486	0.00979083	HTN
7955	RNF217 antisense RNA 1 (head to head)	RNF217-AS1	30.5501	-1.61816	Down	-3.5345	0.00040855	0.00800247	HTN
7979	SEM1 26S proteasome subunit	SEM1	25.7252	2.40341	Up	3.72459	0.000195634	0.00481822	HTN
7980	tissue factor pathway inhibitor 2	TFPI2	2320.17	4.0258	Up	5.06769	4.03e-07	6.82e-05	HTN, TSF+A814:D814
7991	tumor suppressor candidate 3	TUSC3	53.5838	3.27622	Up	5.39025	7.04e-08	1.92e-05	HTN
7994	lysine acetyltransferase 6A	KAT6A	92.4687	0.780205	Up	2.89802	0.00375521	0.0307557	HTN
8000	prostate stem cell antigen	PSCA	2.11516	4.0179	Up	3.21774	0.00129206	0.016295	HTN
8030	coiled-coil domain containing 6	CCDC6	8.44437	-5.35429	Down	-3.65419	0.000257999	0.0378259	PTSI
8038	ADAM metallopeptidase domain 12	ADAM12	647.872	3.29804	Up	7.55513	4.18e-14	2.62e-10	HTN, TSF
8139	gigaxonin	GAN	18.0858	-1.2997	Down	-3.09816	0.00194728	0.0208463	HTN
8140	solute carrier family 7 member 5	SLC7A5	46.7811	2.97509	Up	4.44347	8.85e-06	0.000599816	HTN
8148	TATA-box binding protein associated factor 15	TAF15	17.3491	2.05053	Up	2.87433	0.0040488	0.0321239	HTN
8189	symplekin scaffold protein	SYMPK	15.8664	2.7209	Up	3.6749	0.000237945	0.00558591	HTN
8195	MKKS centrosomal shuttling protein	MKKS	9.19571	-5.33428	Down	-3.44229	0.00057681	0.0480783	PTSI
8227	A-kinase anchoring protein 17A	AKAP17A	13.1221	2.22095	Up	3.1924	0.00141097	0.0172397	HTN
8239	ubiquitin specific peptidase 9 X-linked	USP9X	108.917	1.05174	Up	2.75887	0.00580009	0.0406689	HTN
8241	RNA binding motif protein 10	RBM10	10.7873	2.63893	Up	3.74008	0.000183958	0.00462144	HTN
8243	structural maintenance of chromosomes 1A	SMC1A	22.3457	2.23715	Up	2.76231	0.00573934	0.0404168	HTN
8266	ubiquitin like 4A	UBL4A	2.27552	3.72652	Up	2.80874	0.00497364	0.0368139	HTN
8301	phosphatidylinositol binding clathrin assembly protein	PICALM	43.2701	1.31572	Up	3.11608	0.00183274	0.0201361	HTN
8310	acyl-CoA oxidase 3, pristanoyl	ACOX3	11.35	2.13864	Up	3.04187	0.00235116	0.0234928	HTN
8314	BRCA1 associated protein 1	BAP1	6.86917	2.54859	Up	2.80887	0.00497158	0.0368139	HTN
8320	eomesodermin	EOMES	17.11	1.96931	Up	3.58779	0.000333494	0.00706196	HTN
8364	H4 clustered histone 3	H4C3	13.6651	2.26097	Up	2.71833	0.0065613	0.0440713	HTN
8379	mitotic arrest deficient 1 like 1	MAD1L1	12.8225	1.29914	Up	2.74811	0.00599393	0.0415597	HTN
8394	phosphatidylinositol-4-phosphate 5-kinase type 1 alpha	PIP5K1A	12.3907	1.87764	Up	3.32712	0.000877499	0.0128359	HTN
8405	speckle type BTB/POZ protein	SPOP	45.3326	0.934743	Up	2.70253	0.00688141	0.0452125	HTN
8407	transgelin 2	TAGLN2	51.9236	2.53253	Up	3.46727	0.000525777	0.00925481	HTN
8408	unc-51 like autophagy activating kinase 1	ULK1	10.8063	3.16049	Up	3.44319	0.00057489	0.00981856	HTN
8417	syntaxin 7	STX7	15.5253	1.8752	Up	2.68191	0.00732032	0.0468457	HTN
8479	HIRA interacting protein 3	HIRIP3	2.33077	3.43176	Up	2.71648	0.00659802	0.0442078	HTN
8511	matrix metallopeptidase 23A (pseudogene)	MMP23A	3.19734	3.76771	Up	2.86541	0.00416468	0.0326507	HTN
8521	glial cells missing transcription factor 1	GCM1	14.769	2.45122	Up	3.58899	0.000331967	0.00704153	HTN
8525	diacylglycerol kinase zeta	DGKZ	8.02331	2.37135	Up	3.01358	0.00258182	0.0248776	HTN
8532	carboxypeptidase Z	CPZ	14.3664	2.93272	Up	3.1411	0.00168313	0.0190459	HTN
8535	chromobox 4	CBX4	121.488	1.04384	Up	3.00698	0.00263853	0.0250473	HTN
8542	apolipoprotein L1	APOL1	11.0626	3.0897	Up	3.69423	0.000220558	0.00531715	HTN
8543	LIM domain only 4	LMO4	43.7196	1.12858	Up	2.8062	0.00501289	0.0369005	HTN
8565	tyrosyl-tRNA synthetase 1	YARS1	4.32278	3.4641	Up	2.81985	0.00480466	0.0361532	HTN
8566	pyridoxal kinase	PDXK	17.2778	2.59566	Up	3.73769	0.00018572	0.00464708	HTN
8570	KH-type splicing regulatory protein	KHSRP	28.2525	1.88084	Up	2.77545	0.00551251	0.0395563	HTN
8574	aldo-keto reductase family 7 member A2	AKR7A2	11.2165	2.25236	Up	4.61944	3.85e-06	0.000339693	HTN, PTSI
8613	phospholipid phosphatase 3	PLPP3	59.1462	2.38286	Up	4.82795	1.38e-06	0.00015865	HTN
8618	calcium dependent secretion activator	CADPS	8.36	-1.86636	Down	-2.89727	0.00376429	0.0308023	HTN
8658	tankyrase	TNKS	29.6753	-1.09646	Down	-2.98818	0.00280644	0.0260266	HTN, PTSI
8661	eukaryotic translation initiation factor 3 subunit A	EIF3A	66.6579	2.16444	Up	3.86459	0.000111275	0.00328997	HTN
8664	eukaryotic translation initiation factor 3 subunit D	EIF3D	15.0729	1.742	Up	2.75575	0.00585585	0.0409191	HTN
8667	eukaryotic translation initiation factor 3 subunit H	EIF3H	9.90456	2.61205	Up	2.88999	0.00385258	0.0312595	HTN
8673	vesicle associated membrane protein 8	VAMP8	22.1681	2.66114	Up	3.398	0.000678803	0.0109096	HTN
8675	syntaxin 16	STX16	5.87939	2.49067	Up	2.93136	0.00337479	0.0290966	HTN
8676	syntaxin 11	STX11	5.62729	2.83991	Up	3.89674	9.75e-05	0.003022	HTN
8702	beta-1,4-galactosyltransferase 4	B4GALT4	4.8284	2.24769	Up	3.06893	0.00214824	0.0222269	HTN
8703	beta-1,4-galactosyltransferase 3	B4GALT3	7.34728	3.08059	Up	3.17995	0.00147302	0.0175411	HTN
8721	endothelial differentiation related factor 1	EDF1	16.0059	3.0814	Up	3.57883	0.000345137	0.00721105	HTN
8728	ADAM metallopeptidase domain 19	ADAM19	20.7701	1.65877	Up	3.43954	0.00058271	0.00991119	HTN
8733	glycosylphosphatidylinositol anchor attachment 1	GPAA1	10.5395	2.69094	Up	3.50073	0.000463992	0.00869448	HTN
8751	ADAM metallopeptidase domain 15	ADAM15	7.21001	2.12135	Up	2.69255	0.00709076	0.045988	HTN
8761	poly(A) binding protein cytoplasmic 4	PABPC4	23.282	1.63811	Up	3.03343	0.0024179	0.0239991	HTN
8763	CD164 molecule	CD164	35.9012	3.2604	Up	4.71599	2.41e-06	0.000245149	HTN, TSF
8775	NSF attachment protein alpha	NAPA	7.84562	2.73699	Up	2.86545	0.00416414	0.0326507	HTN
8780	RIO kinase 3	RIOK3	29.162	1.84957	Up	4.41677	1e-05	0.000654132	HTN
8796	sciellin	SCEL	7.16398	-1.83184	Down	-2.89034	0.00384821	0.0312443	HTN
8815	BAF nuclear assembly factor 1	BANF1	7.83233	1.95447	Up	2.70816	0.00676583	0.0447816	HTN
8824	carboxylesterase 2	CES2	21.1296	1.78494	Up	3.62446	0.00028957	0.00642487	HTN
8826	IQ motif containing GTPase activating protein 1	IQGAP1	67.7696	1.1742	Up	3.28903	0.00100535	0.0140816	HTN
8842	prominin 1	PROM1	29.2305	-1.24171	Down	-2.81676	0.00485112	0.0363655	HTN
8848	TSC22 domain family member 1	TSC22D1	29.6597	2.38428	Up	2.64417	0.00818914	0.0499801	HTN
8854	aldehyde dehydrogenase 1 family member A2	ALDH1A2	40.2828	-1.11313	Down	-2.83714	0.00455191	0.0348368	HTN
8862	apelin	APLN	28.2376	1.88073	Up	3.75965	0.000170152	0.00446697	HTN
8871	synaptojanin 2	SYNJ2	21.0471	-1.20601	Down	-2.87614	0.00402573	0.0320225	HTN
8878	sequestosome 1	SQSTM1	34.5896	3.09125	Up	4.62812	3.69e-06	0.000328064	HTN
8884	solute carrier family 5 member 6	SLC5A6	26.9077	3.42638	Up	4.20614	2.6e-05	0.00127795	HTN
8887	Tax1 binding protein 1	TAX1BP1	47.0076	1.22866	Up	2.99297	0.00276279	0.0257888	HTN
8888	minichromosome maintenance complex component 3 associated protein	MCM3AP	5.40221	3.44258	Up	3.20526	0.00134942	0.0167472	HTN
8890	eukaryotic translation initiation factor 2B subunit delta	EIF2B4	6.59783	2.7166	Up	3.47274	0.000515173	0.00918031	HTN
8894	eukaryotic translation initiation factor 2 subunit beta	EIF2S2	24.0972	2.01356	Up	3.05956	0.00221663	0.0226731	HTN
8906	adaptor related protein complex 1 subunit gamma 2	AP1G2	2.29177	3.41074	Up	3.13469	0.00172033	0.0193256	HTN
8909	endonuclease, poly(U) specific	ENDOU	22.5273	3.94456	Up	6.61237	3.78e-11	5.93e-08	HTN
8929	paired like homeobox 2B	PHOX2B	14.5727	-1.75021	Down	-3.28813	0.00100854	0.0140948	HTN
8943	adaptor related protein complex 3 subunit delta 1	AP3D1	79.3858	2.82923	Up	5.95603	2.58e-09	1.25e-06	HTN, TSF
8985	procollagen-lysine,2-oxoglutarate 5-dioxygenase 3	PLOD3	7.34103	2.85564	Up	3.2349	0.00121685	0.0157417	HTN
8989	transient receptor potential cation channel subfamily A member 1	TRPA1	14.9111	-1.42863	Down	-3.21708	0.00129504	0.0163162	HTN
8992	ATPase H+ transporting V0 subunit e1	ATP6V0E1	34.9198	2.01418	Up	3.87057	0.000108583	0.00323323	HTN
9013	TATA-box binding protein associated factor, RNA polymerase I subunit C	TAF1C	3.94315	5.17482	Up	4.75542	1.98e-06	0.000212186	HTN
9015	TATA-box binding protein associated factor, RNA polymerase I subunit A	TAF1A	31.5151	-1.23803	Down	-2.64712	0.00811798	0.0496424	HTN
9022	chloride intracellular channel 3	CLIC3	36.5208	3.54723	Up	4.39959	1.08e-05	0.0139087	PTSF, TSF, HTN, PTSI
9031	bromodomain adjacent to zinc finger domain 1B	BAZ1B	26.4742	1.74487	Up	3.31341	0.000921656	0.0131743	HTN
9040	ubiquitin conjugating enzyme E2 M	UBE2M	4.41281	3.17799	Up	3.1066	0.00189251	0.0205052	HTN
9063	protein inhibitor of activated STAT 2	PIAS2	85.4387	-0.851754	Down	-3.2098	0.00132825	0.0165847	HTN
9066	synaptotagmin 7	SYT7	17.699	2.01192	Up	2.69145	0.00711424	0.0460591	HTN
9076	claudin 1	CLDN1	18.8156	2.4528	Up	3.51568	0.000438623	0.00839477	HTN
9099	ubiquitin specific peptidase 2	USP2	8.18832	-2.33616	Down	-3.36634	0.000761721	0.0117061	HTN
9122	solute carrier family 16 member 4	SLC16A4	6.67578	2.28934	Up	3.05254	0.0022691	0.022998	HTN
9123	solute carrier family 16 member 3	SLC16A3	23.6415	3.88056	Up	4.38259	1.17e-05	0.0139087	PTSF, HTN
9130	family with sequence similarity 50 member A	FAM50A	11.8127	3.29349	Up	5.28196	1.28e-07	2.76e-05	HTN
9143	synaptogyrin 3	SYNGR3	3.25896	3.97633	Up	3.22711	0.00125047	0.0159958	HTN
9144	synaptogyrin 2	SYNGR2	38.7491	2.85497	Up	4.01831	5.86e-05	0.00214311	HTN
9148	neuralized E3 ubiquitin protein ligase 1	NEURL1	7.35101	2.36297	Up	2.81687	0.00484943	0.0363655	HTN
9156	exonuclease 1	EXO1	789.237	1.02677	Up	3.06686	0.00216324	0.0222533	HTN, TSF
9162	diacylglycerol kinase iota	DGKI	13.5844	-2.04449	Down	-4.68846	2.75e-06	0.000267497	HTN
9169	SR-related CTD associated factor 11	SCAF11	41.7613	1.23407	Up	2.75744	0.00582557	0.0407985	HTN
9175	mitogen-activated protein kinase kinase kinase 13	MAP3K13	756.534	1.01591	Up	2.75937	0.00579136	0.0406498	HTN
9189	zinc finger BED-type containing 1	ZBED1	5.2364	2.50295	Up	3.05793	0.0022287	0.0227205	HTN
9208	LRR binding FLII interacting protein 1	LRRFIP1	30.0359	1.6935	Up	2.84361	0.00446052	0.034305	HTN
9230	RAB11B, member RAS oncogene family	RAB11B	13.9489	2.85718	Up	3.33318	0.000858585	0.0126775	HTN
9238	transforming growth factor beta regulator 4	TBRG4	5.38051	2.91266	Up	2.95759	0.00310053	0.0277829	HTN
9261	MAPK activated protein kinase 2	MAPKAPK2	10.7398	2.65348	Up	2.77616	0.00550046	0.0394924	HTN
9263	serine/threonine kinase 17a	STK17A	14.7647	2.92005	Up	4.05854	4.94e-05	0.00192437	HTN
9271	piwi like RNA-mediated gene silencing 1	PIWIL1	65.9435	-0.792006	Down	-2.92721	0.0034202	0.0293195	HTN
9295	serine and arginine rich splicing factor 11	SRSF11	74.4181	1.94896	Up	3.75005	0.000176797	0.00454929	HTN
9313	matrix metallopeptidase 20	MMP20	69.0223	1.22391	Up	3.68056	0.000232725	0.00548372	HTN
9314	Kruppel like factor 4	KLF4	10.569	2.27821	Up	2.89408	0.00380269	0.030975	HTN
9321	thyroid hormone receptor interactor 11	TRIP11	28.1491	1.25834	Up	2.82468	0.00473278	0.0358057	HTN
9322	thyroid hormone receptor interactor 10	TRIP10	14.7285	2.72941	Up	3.22931	0.00124091	0.0159396	HTN
9324	high mobility group nucleosomal binding domain 3	HMGN3	35.8584	2.15171	Up	3.99542	6.46e-05	0.00230645	HTN
9331	beta-1,4-galactosyltransferase 6	B4GALT6	11.4578	-5.90473	Down	-4.27489	1.91e-05	0.0132832	PTSI
9343	elongation factor Tu GTP binding domain containing 2	EFTUD2	4.62328	2.77527	Up	2.94515	0.00322801	0.0284773	HTN
9368	SLC9A3 regulator 1	SLC9A3R1	5.22506	3.18825	Up	3.39547	0.000685113	0.0109238	HTN
9369	neurexin 3	NRXN3	20.5949	-1.62114	Down	-4.19016	2.79e-05	0.0013107	HTN
9377	cytochrome c oxidase subunit 5A	COX5A	16.4101	2.88754	Up	4.3355	1.45e-05	0.000864019	HTN
9383	TSIX transcript, XIST antisense RNA	TSIX	24.2502	-1.50932	Down	-3.24826	0.00116114	0.01529	HTN
9397	N-myristoyltransferase 2	NMT2	26.1376	1.12948	Up	3.42487	0.000615082	0.0101993	HTN
9400	RecQ like helicase 5	RECQL5	5.98008	2.83265	Up	3.2722	0.00106713	0.0146043	HTN
9403	selenoprotein F	SELENOF	18.2544	2.18276	Up	2.87294	0.00406675	0.0322156	HTN
9404	leupaxin	LPXN	29.0016	-1.39473	Down	-3.01131	0.00260126	0.0249618	HTN
9407	transmembrane serine protease 11D	TMPRSS11D	2.77782	-2.82753	Down	-2.68097	0.00734099	0.0468806	HTN
9416	DEAD-box helicase 23	DDX23	9.28861	2.06953	Up	3.34324	0.00082805	0.0124466	HTN
9424	potassium two pore domain channel subfamily K member 6	KCNK6	6.8692	2.60597	Up	3.21242	0.00131622	0.0165167	HTN
9445	integral membrane protein 2B	ITM2B	146.838	2.80534	Up	3.2195	0.00128414	0.016295	HTN
9463	protein interacting with PRKCA 1	PICK1	2.97769	4.38553	Up	3.69796	0.000217339	0.00527614	HTN
9502	X antigen family member 2	XAGE2	5.83887	-17.4492	Down	-8.64891	5.2e-18	2.71e-14	PTSI
9510	ADAM metallopeptidase with thrombospondin type 1 motif 1	ADAMTS1	33.6711	2.48349	Up	2.70226	0.00688705	0.0452258	HTN
9516	lipopolysaccharide induced TNF factor	LITAF	42.8281	2.02611	Up	4.44372	8.84e-06	0.000599816	HTN
9518	growth differentiation factor 15	GDF15	256.518	3.10438	Up	3.69094	0.000223431	0.00535214	HTN
9524	trans-2,3-enoyl-CoA reductase	TECR	12.9843	3.32551	Up	4.22052	2.44e-05	0.0012271	HTN
9528	transmembrane protein 59	TMEM59	37.9996	2.64414	Up	3.84159	0.000122241	0.00355547	HTN
9536	prostaglandin E synthase	PTGES	7.37112	2.27455	Up	2.78208	0.00540114	0.0389578	HTN
9538	EI24 autophagy associated transmembrane protein	EI24	33.9243	0.963776	Up	2.7206	0.0065163	0.0439265	HTN
9541	corepressor interacting with RBPJ, CIR1	CIR1	16.6659	1.62426	Up	2.74723	0.00601006	0.0416485	HTN
9555	macroH2A.1 histone	MACROH2A1	24.8481	2.56168	Up	3.33201	0.000862206	0.012716	HTN
9556	ATP synthase membrane subunit j	ATP5MJ	18.8991	2.78905	Up	3.64394	0.000268495	0.00611973	HTN
9563	hexose-6-phosphate dehydrogenase/glucose 1-dehydrogenase	H6PD	20.2195	2.15946	Up	4.18809	2.81e-05	0.00131099	HTN
9584	RNA binding motif protein 39	RBM39	68.1757	1.45429	Up	3.32856	0.000872961	0.0128189	HTN
9588	peroxiredoxin 6	PRDX6	29.9797	3.29767	Up	4.68925	2.74e-06	0.000267497	HTN
9590	A-kinase anchoring protein 12	AKAP12	464.532	1.47001	Up	4.61527	3.93e-06	0.000344163	HTN, PTSI, TSF
9592	immediate early response 2	IER2	25.6691	2.86124	Up	4.50767	6.55e-06	0.000483325	HTN
9612	nuclear receptor corepressor 2	NCOR2	12.4503	2.44077	Up	2.73484	0.00624102	0.0427761	HTN
9616	ring finger protein 7	RNF7	12.3073	2.15856	Up	2.87941	0.00398423	0.0318535	HTN
9619	ATP binding cassette subfamily G member 1	ABCG1	9.99331	-5.35685	Down	-3.68303	0.000230479	0.0376075	PTSI
9644	SH3 and PX domains 2A	SH3PXD2A	31.8809	2.57675	Up	4.26237	2.02e-05	0.00108363	HTN
9663	lipin 2	LPIN2	14.1597	2.15865	Up	2.783	0.00538581	0.0389144	HTN
9666	DAZ interacting zinc finger protein 3	DZIP3	10.0908	-1.53035	Down	-2.76936	0.00561672	0.0399609	HTN
9674	KIAA0040	KIAA0040	20.4984	2.14045	Up	2.80714	0.0049984	0.0368654	HTN
9696	ciliary rootlet coiled-coil, rootletin	CROCC	16.0151	1.7769	Up	3.20717	0.00134047	0.0166866	HTN
9697	translocation associated membrane protein 2	TRAM2	12.0995	2.31253	Up	2.81783	0.00483491	0.0363521	HTN
9698	pumilio RNA binding family member 1	PUM1	38.0303	2.11173	Up	2.93327	0.00335416	0.0289984	HTN
9699	regulating synaptic membrane exocytosis 2	RIMS2	72.6234	-1.04529	Down	-4.16718	3.08e-05	0.00140581	HTN
9709	homocysteine inducible ER protein with ubiquitin like domain 1	HERPUD1	33.9371	3.39673	Up	4.21112	2.54e-05	0.00126411	HTN
9728	SECIS binding protein 2 like	SECISBP2L	51.811	1.77067	Up	3.50441	0.000457618	0.00862662	HTN
9741	lysosomal protein transmembrane 4 alpha	LAPTM4A	139.496	2.49255	Up	4.25792	2.06e-05	0.00109575	HTN
9747	TRPM8 channel associated factor 1	TCAF1	51.3851	1.50639	Up	3.12456	0.00178074	0.0197902	HTN
9757	lysine methyltransferase 2B	KMT2B	21.64	2.70275	Up	4.07195	4.66e-05	0.00188152	HTN
9762	leucine zipper tumor suppressor family member 3	LZTS3	5.83789	2.83052	Up	3.58276	0.000339976	0.00715091	HTN
9774	BCL2 associated transcription factor 1	BCLAF1	51.778	1.53824	Up	3.1528	0.00161714	0.0185306	HTN
9777	transmembrane 9 superfamily member 4	TM9SF4	4.12539	2.39428	Up	2.72622	0.00640638	0.0434093	HTN
9778	KIAA0232	KIAA0232	11.7387	2.11119	Up	2.97254	0.00295346	0.0267905	HTN
9779	TBC1 domain family member 5	TBC1D5	43.83	-0.922753	Down	-3.21912	0.00128584	0.016295	HTN
9782	matrin 3	MATR3	52.1433	1.98356	Up	2.72738	0.00638387	0.0433861	HTN
9784	sorting nexin 17	SNX17	7.16851	2.14378	Up	2.87613	0.0040258	0.0320225	HTN
9788	MTSS I-BAR domain containing 1	MTSS1	10.4276	-5.38564	Down	-3.75986	0.000170012	0.0328028	PTSI
9790	BMS1 ribosome biogenesis factor	BMS1	11.511	-4.90825	Down	-3.57774	0.000346577	0.0410339	PTSI
9798	IST1 factor associated with ESCRT-III	IST1	20.3013	1.75566	Up	3.15742	0.00159171	0.0183905	HTN
9802	DAZ associated protein 2	DAZAP2	17.0326	2.15106	Up	2.72871	0.00635832	0.0432818	HTN
9804	translocase of outer mitochondrial membrane 20	TOMM20	21.8015	1.38902	Up	2.70479	0.00683474	0.0450475	HTN
9810	ring finger protein 40	RNF40	10.5522	3.21798	Up	3.8552	0.000115633	0.00340276	HTN
9871	SEC24 homolog D, COPII coat complex component	SEC24D	17.9816	1.88812	Up	3.49495	0.000474143	0.00872813	HTN, PTSI
9878	TOX high mobility group box family member 4	TOX4	22.3386	1.66466	Up	3.81619	0.000135526	0.00381979	HTN
9886	Rho related BTB domain containing 1	RHOBTB1	78.8251	2.90551	Up	4.79407	1.63e-06	0.000181311	HTN
9921	ring finger protein 10	RNF10	10.4576	2.26697	Up	2.7197	0.00653421	0.0439719	HTN
9939	RNA binding motif protein 8A	RBM8A	27.8719	1.68543	Up	3.41489	0.000638086	0.01047	HTN
9950	golgin A5	GOLGA5	3.59802	3.44157	Up	2.91506	0.00355616	0.0299519	HTN
9953	heparan sulfate-glucosamine 3-sulfotransferase 3B1	HS3ST3B1	11.5763	2.12321	Up	3.82764	0.000129376	0.00371134	HTN, PTSF
9962	solute carrier family 23 member 2	SLC23A2	10.4153	2.37641	Up	3.63005	0.000283367	0.00635473	HTN
9978	ring-box 1	RBX1	18.6944	2.53658	Up	2.86886	0.0041196	0.0325005	HTN
9990	solute carrier family 12 member 6	SLC12A6	20.0807	-1.09133	Down	-2.7548	0.00587281	0.0410148	HTN
10010	TRAF family member associated NFKB activator	TANK	125.289	1.0166	Up	2.81364	0.00489841	0.0366099	HTN
10043	target of myb1 membrane trafficking protein	TOM1	7.32657	3.10726	Up	3.4807	0.0005001	0.00902051	HTN
10052	gap junction protein gamma 1	GJC1	28.589	1.94837	Up	3.44825	0.000564227	0.00972923	HTN
10053	adaptor related protein complex 1 subunit mu 2	AP1M2	4.74428	3.73784	Up	3.82252	0.000132093	0.00376344	HTN
10066	secretory carrier membrane protein 2	SCAMP2	21.6009	2.56763	Up	2.94959	0.00318197	0.0282302	HTN
10076	protein tyrosine phosphatase receptor type U	PTPRU	9.5695	2.69246	Up	3.95768	7.57e-05	0.00253678	HTN
10099	tetraspanin 3	TSPAN3	18.8288	1.54251	Up	2.9893	0.00279615	0.0259841	HTN
10109	actin related protein 2/3 complex subunit 2	ARPC2	178.468	1.97927	Up	4.51481	6.34e-06	0.000472879	HTN
10120	actin related protein 1B	ACTR1B	3.87299	3.28071	Up	3.36068	0.000777517	0.0118432	HTN
10134	B cell receptor associated protein 31	BCAP31	23.6094	2.98836	Up	3.74919	0.000177408	0.00454929	HTN
10139	ADP ribosylation factor related protein 1	ARFRP1	10.3131	2.61066	Up	4.22933	2.34e-05	0.00119033	HTN
10144	family with sequence similarity 13 member A	FAM13A	52.051	1.46972	Up	4.32895	1.5e-05	0.000885945	HTN
10148	Epstein-Barr virus induced 3	EBI3	19.7544	4.24459	Up	5.22756	1.72e-07	3.46e-05	HTN, PTSF
10155	tripartite motif containing 28	TRIM28	6.98969	2.54151	Up	3.04874	0.00229804	0.0231818	HTN
10157	aminoadipate-semialdehyde synthase	AASS	44.8648	-0.836437	Down	-3.44207	0.000577288	0.00983272	HTN, PTSI
10163	WASP family member 2	WASF2	34.5577	1.60202	Up	3.26041	0.0011125	0.0149104	HTN
10181	RNA binding motif protein 5	RBM5	26.0588	2.49598	Up	3.73492	0.000187772	0.00465157	HTN
10189	Aly/REF export factor	ALYREF	19.2624	1.73354	Up	3.56313	0.000366463	0.00744661	HTN
10196	protein arginine methyltransferase 3	PRMT3	25.5607	-1.61088	Down	-3.34086	0.000835183	0.0124833	HTN
10203	calcitonin receptor like receptor	CALCRL	14.3792	-2.97351	Down	-3.52303	0.000426648	0.0432425	PTSI
10209	eukaryotic translation initiation factor 1	EIF1	65.868	2.58486	Up	3.03118	0.00243603	0.0240836	HTN
10216	proteoglycan 4	PRG4	4.21926	-2.93747	Down	-3.68898	0.000225157	0.00537632	HTN
10226	perilipin 3	PLIN3	10.3726	2.46087	Up	3.07495	0.00210534	0.0218896	HTN
10243	gephyrin	GPHN	6.15132	-2.15666	Down	-3.3155	0.000914786	0.013121	HTN
10257	ATP binding cassette subfamily C member 4	ABCC4	18.3262	-1.41224	Down	-3.04867	0.00229858	0.0231818	HTN
10272	follistatin like 3	FSTL3	32.7767	3.49249	Up	4.43052	9.4e-06	0.000623528	HTN
10280	sigma non-opioid intracellular receptor 1	SIGMAR1	3.32818	3.51039	Up	2.64794	0.00809847	0.0496003	HTN
10291	splicing factor 3a subunit 1	SF3A1	15.3317	2.38027	Up	3.86693	0.000110215	0.00327406	HTN
10311	VPS26 endosomal protein sorting factor C	VPS26C	4.90842	2.1763	Up	2.69026	0.00713959	0.0461125	HTN
10312	T cell immune regulator 1, ATPase H+ transporting V0 subunit a3	TCIRG1	5.88969	3.1886	Up	3.54517	0.000392366	0.00778274	HTN
10313	reticulon 3	RTN3	35.4473	1.03438	Up	3.42523	0.000614277	0.0101993	HTN
10318	TNFAIP3 interacting protein 1	TNIP1	7.43783	3.18807	Up	3.82597	0.000130256	0.00372805	HTN
10331	UDP-GlcNAc:betaGal beta-1,3-N-acetylglucosaminyltransferase 3	B3GNT3	5.55163	2.72642	Up	2.69582	0.00702148	0.0458205	HTN
10345	triadin	TRDN	45.3022	-1.2376	Down	-3.34697	0.000816995	0.0123099	HTN
10349	ATP binding cassette subfamily A member 10	ABCA10	50.9026	-1.01344	Down	-2.66211	0.00776518	0.0483962	HTN
10350	ATP binding cassette subfamily A member 9	ABCA9	14.2381	-1.14992	Down	-2.77036	0.00559939	0.0399056	HTN
10398	myosin light chain 9	MYL9	39.5595	3.21448	Up	4.2478	2.16e-05	0.00113438	HTN
10402	ST3 beta-galactoside alpha-2,3-sialyltransferase 6	ST3GAL6	20.8664	2.22103	Up	3.33554	0.000851348	0.0126302	HTN
10406	WAP four-disulfide core domain 2	WFDC2	13.4239	-5.27535	Down	-3.56918	0.000358097	0.0414557	PTSI
10409	brain abundant membrane attached signal protein 1	BASP1	89.4628	1.78679	Up	4.21424	2.51e-05	0.00125671	HTN
10417	spondin 2	SPON2	24.9629	3.36223	Up	2.81058	0.00494527	0.0367262	HTN
10434	lysophospholipase 1	LYPLA1	19.7199	2.13061	Up	3.41979	0.000626687	0.0103507	HTN
10437	IFI30 lysosomal thiol reductase	IFI30	20.2927	3.88918	Up	3.77259	0.000161563	0.00430926	HTN
10457	glycoprotein nmb	GPNMB	36.1485	3.52092	Up	5.04706	4.49e-07	7.3e-05	HTN
10467	zinc finger HIT-type containing 1	ZNHIT1	7.69659	2.42334	Up	3.01224	0.00259324	0.0249404	HTN
10482	nuclear RNA export factor 1	NXF1	15.4184	2.82876	Up	3.5674	0.000360544	0.00738525	HTN
10487	cyclase associated actin cytoskeleton regulatory protein 1	CAP1	31.3846	1.90908	Up	3.04633	0.00231652	0.0233065	HTN
10488	cAMP responsive element binding protein 3	CREB3	12.0639	3.29556	Up	4.11391	3.89e-05	0.00164194	HTN
10490	vesicle transport through interaction with t-SNAREs 1B	VTI1B	6.01163	3.53223	Up	4.51587	6.31e-06	0.000472879	HTN
10494	serine/threonine kinase 25	STK25	8.72615	2.43792	Up	2.73268	0.00628221	0.0429711	HTN
10541	acidic nuclear phosphoprotein 32 family member B	ANP32B	29.4714	2.60429	Up	3.65766	0.000254525	0.00584381	HTN
10542	late endosomal/lysosomal adaptor, MAPK and MTOR activator 5	LAMTOR5	25.0833	3.01751	Up	4.19008	2.79e-05	0.0013107	HTN
10544	protein C receptor	PROCR	5.35415	3.6333	Up	3.39527	0.00068562	0.0109238	HTN
10548	transmembrane 9 superfamily member 1	TM9SF1	11.1055	2.83154	Up	3.1308	0.00174334	0.0195129	HTN
10550	ADP ribosylation factor like GTPase 6 interacting protein 5	ARL6IP5	36.3102	1.81978	Up	3.25893	0.00111835	0.0149463	HTN
10553	HIV-1 Tat interactive protein 2	HTATIP2	16.5662	1.45484	Up	2.76352	0.00571811	0.0403844	HTN
10557	ribonuclease P/MRP subunit p38	RPP38	5.94897	2.5343	Up	3.32343	0.000889191	0.0129164	HTN
10558	serine palmitoyltransferase long chain base subunit 1	SPTLC1	18.6535	2.38298	Up	3.63861	0.000274116	0.00623652	HTN
10567	Rab acceptor 1	RABAC1	7.92879	2.63264	Up	2.90197	0.00370822	0.0305629	HTN
10573	mitochondrial ribosomal protein L28	MRPL28	4.77429	2.88612	Up	3.49567	0.000472871	0.00872813	HTN
10574	chaperonin containing TCP1 subunit 7	CCT7	6.11015	2.68995	Up	3.20904	0.00133181	0.0166125	HTN
10578	granulysin	GNLY	3.6796	-15.9834	Down	-6.45059	1.11e-10	3.87e-07	PTSI
10579	transforming acidic coiled-coil containing protein 2	TACC2	21.1164	2.49784	Up	4.19731	2.7e-05	0.00129236	HTN
10580	sorbin and SH3 domain containing 1	SORBS1	30.6946	-4.38811	Down	-4.62276	3.79e-06	0.00493156	PTSI
10589	DR1 associated protein 1	DRAP1	7.73646	2.69742	Up	3.07403	0.00211185	0.0219338	HTN
10611	PDZ and LIM domain 5	PDLIM5	85.3223	0.956327	Up	3.64901	0.000263258	0.00601129	HTN
10614	HEXIM P-TEFb complex subunit 1	HEXIM1	69.75	1.09931	Up	2.68042	0.00735292	0.0468852	HTN
10618	trans-golgi network protein 2	TGOLN2	36.2652	2.71442	Up	3.783	0.000154952	0.00419542	HTN
10622	RNA polymerase III subunit G	POLR3G	25.8176	-1.19578	Down	-3.17686	0.00148878	0.0176613	HTN
10631	periostin	POSTN	28.5754	2.06934	Up	2.97058	0.00297242	0.0268872	HTN
10632	ATP synthase membrane subunit g	ATP5MG	39.8264	2.27967	Up	3.0077	0.00263235	0.0250248	HTN
10634	growth arrest specific 2 like 1	GAS2L1	3.25463	3.95242	Up	3.18223	0.00146146	0.0175011	HTN
10643	insulin like growth factor 2 mRNA binding protein 3	IGF2BP3	31.7624	1.739	Up	3.32175	0.00089454	0.0129468	HTN
10644	insulin like growth factor 2 mRNA binding protein 2	IGF2BP2	82.1306	0.8224	Up	2.81299	0.00490839	0.0366099	HTN
10653	serine peptidase inhibitor, Kunitz type 2	SPINT2	17.736	2.86638	Up	3.76267	0.000168112	0.00443673	HTN
10664	CCCTC-binding factor	CTCF	14.422	2.36305	Up	3.72292	0.000196932	0.00484066	HTN
10695	canopy FGF signaling regulator 3	CNPY3	5.92833	2.48585	Up	3.01189	0.0025963	0.0249404	HTN
10724	O-GlcNAcase	OGA	55.0859	1.49445	Up	4.10485	4.05e-05	0.00167387	HTN
10755	GIPC PDZ domain containing family member 1	GIPC1	7.93183	3.11987	Up	3.23517	0.00121569	0.0157417	HTN
10761	placenta enriched 1	PLAC1	45.3426	3.72485	Up	4.85057	1.23e-06	0.000145592	HTN
10766	transducer of ERBB2, 2	TOB2	14.0074	1.68921	Up	3.04295	0.00234274	0.0234928	HTN
10776	cAMP regulated phosphoprotein 19	ARPP19	14.209	1.69179	Up	2.78538	0.00534649	0.038738	HTN
10788	IQ motif containing GTPase activating protein 2	IQGAP2	25.6028	1.64059	Up	3.58339	0.000339166	0.00714585	HTN
10809	StAR related lipid transfer domain containing 10	STARD10	3.25832	3.18798	Up	3.12827	0.0017584	0.0196115	HTN
10827	family with sequence similarity 114 member A2	FAM114A2	189.326	0.805259	Up	2.99521	0.00274257	0.0256765	HTN
10846	phosphodiesterase 10A	PDE10A	18.1913	-1.38826	Down	-3.18063	0.00146957	0.0175411	HTN
10857	progesterone receptor membrane component 1	PGRMC1	5.18243	2.73024	Up	2.89561	0.0037842	0.030865	HTN
10897	Yip1 interacting factor homolog A, membrane trafficking protein	YIF1A	18.5262	2.77764	Up	3.43373	0.000595335	0.0100311	HTN
10905	mannosidase alpha class 1A member 2	MAN1A2	168.059	2.49741	Up	5.43122	5.6e-08	1.71e-05	HTN
10912	growth arrest and DNA damage inducible gamma	GADD45G	34.6911	3.51079	Up	5.2865	1.25e-07	2.74e-05	HTN, PTSF
10921	RNA binding protein with serine rich domain 1	RNPS1	26.8401	1.80116	Up	3.20406	0.00135506	0.016769	HTN
10922	Fas activated serine/threonine kinase	FASTK	8.16883	2.78418	Up	2.84163	0.00448832	0.0344245	HTN
10933	mortality factor 4 like 1	MORF4L1	44.2789	1.14547	Up	2.82031	0.00479771	0.0361532	HTN, PTSI
10945	KDEL endoplasmic reticulum protein retention receptor 1	KDELR1	33.4194	3.01125	Up	3.94513	7.98e-05	0.0026228	HTN
10949	heterogeneous nuclear ribonucleoprotein A0	HNRNPA0	28.7226	2.41261	Up	3.09646	0.00195849	0.0209128	HTN
10955	serine incorporator 3	SERINC3	33.4206	1.82213	Up	3.00856	0.00262487	0.0250248	HTN
10956	OS9 endoplasmic reticulum lectin	OS9	18.2263	-5.79981	Down	-3.83286	0.00012666	0.0293261	PTSI
10960	lectin, mannose binding 2	LMAN2	21.1828	2.78955	Up	3.74984	0.000176948	0.00454929	HTN
10972	transmembrane p24 trafficking protein 10	TMED10	71.0597	2.04042	Up	4.20874	2.57e-05	0.00127242	HTN
10974	adipogenesis regulatory factor	ADIRF	2.52872	3.46617	Up	3.13163	0.00173838	0.0194749	HTN
10979	FERM domain containing kindlin 2	FERMT2	26.625	1.859	Up	3.9036	9.48e-05	0.00297766	HTN
10983	cyclin I	CCNI	44.3255	1.90035	Up	3.30543	0.000948293	0.0134325	HTN
10985	GCN1 activator of EIF2AK4	GCN1	16.8831	2.36394	Up	2.70492	0.00683198	0.0450475	HTN
10988	methionyl aminopeptidase 2	METAP2	63.6199	2.38459	Up	4.48384	7.33e-06	0.000525165	HTN
10992	splicing factor 3b subunit 2	SF3B2	17.2302	2.36503	Up	3.24092	0.00119143	0.0155257	HTN
11007	coiled-coil domain containing 85B	CCDC85B	13.0823	1.91466	Up	2.90082	0.00372185	0.0306287	HTN
11018	transmembrane p24 trafficking protein 1	TMED1	6.15352	3.19394	Up	3.56044	0.000370229	0.00747375	HTN
11031	RAB31, member RAS oncogene family	RAB31	46.4856	1.23613	Up	3.07488	0.00210584	0.0218896	HTN
11034	destrin, actin depolymerizing factor	DSTN	43.1227	2.52647	Up	3.49381	0.000476176	0.00873989	HTN
11067	DEPP1 autophagy regulator	DEPP1	24.1184	3.31451	Up	4.31847	1.57e-05	0.000916081	HTN
11070	transmembrane protein 115	TMEM115	2.78217	4.05522	Up	3.18987	0.00142337	0.0173406	HTN
11120	butyrophilin subfamily 2 member A1	BTN2A1	15.0335	2.22296	Up	3.70629	0.000210315	0.00513939	HTN
11127	kinesin family member 3A	KIF3A	24.1088	1.19155	Up	2.83093	0.00464135	0.0353286	HTN
11129	CLK4 associating serine/arginine rich protein	CLASRP	3.88604	2.91059	Up	2.7715	0.00557978	0.0398307	HTN
11135	CDC42 effector protein 1	CDC42EP1	7.86398	2.31466	Up	3.4853	0.000491583	0.00891821	HTN
11142	cAMP-dependent protein kinase inhibitor gamma	PKIG	14.3272	3.37862	Up	4.22995	2.34e-05	0.00119033	HTN
11152	WD repeat domain 45	WDR45	2.68128	4.39487	Up	3.62329	0.000290877	0.00643341	HTN
11167	follistatin like 1	FSTL1	251.706	2.7653	Up	3.02758	0.00246519	0.0242953	HTN
11176	bromodomain adjacent to zinc finger domain 2A	BAZ2A	28.4513	1.742	Up	2.86694	0.00414456	0.0326153	HTN
11187	plakophilin 3	PKP3	14.6255	3.02044	Up	4.2667	1.98e-05	0.00106736	HTN
11198	SPT16 homolog, facilitates chromatin remodeling subunit	SUPT16H	13.1532	2.12047	Up	3.01444	0.00257451	0.0248454	HTN
11254	solute carrier family 6 member 14	SLC6A14	2.62857	-3.09277	Down	-2.71084	0.00671122	0.0446268	HTN
11315	Parkinsonism associated deglycase	PARK7	101.475	1.30058	Up	4.60682	4.09e-06	0.000349015	HTN, PTSI
11325	DEAD-box helicase 42	DDX42	24.0033	1.81411	Up	2.68928	0.00716067	0.0461998	HTN
11328	FKBP prolyl isomerase 9	FKBP9	11.4002	2.01804	Up	2.69922	0.00695024	0.0455005	HTN
11333	PDGFA associated protein 1	PDAP1	12.7237	1.97823	Up	2.7295	0.00634312	0.0432339	HTN
11337	GABA type A receptor-associated protein	GABARAP	25.4125	2.63258	Up	4.29167	1.77e-05	0.000983655	HTN
11340	exosome component 8	EXOSC8	16.7587	-1.33405	Down	-3.11486	0.00184033	0.0201664	HTN
11343	monoglyceride lipase	MGLL	28.0253	1.89976	Up	3.87458	0.00010681	0.00321097	HTN
11346	synaptopodin	SYNPO	16.5262	2.81182	Up	3.847	0.000119572	0.00349408	HTN
22807	IKAROS family zinc finger 2	IKZF2	62.8216	-0.742276	Down	-2.89795	0.00375614	0.0307557	HTN
22826	DnaJ heat shock protein family (Hsp40) member C8	DNAJC8	7.11634	2.08701	Up	2.67645	0.00744056	0.0473088	HTN
22827	poly(U) binding splicing factor 60	PUF60	12.0095	2.59839	Up	2.92419	0.00345351	0.02942	HTN
22835	ZFP30 zinc finger protein	ZFP30	10.4727	-5.06925	Down	-3.59086	0.000329594	0.0394717	PTSI
22836	Rho related BTB domain containing 3	RHOBTB3	242.875	3.14521	Up	4.38185	1.18e-05	0.000748809	HTN
22837	cordon-bleu WH2 repeat protein like 1	COBLL1	79.4316	2.40418	Up	4.02806	5.62e-05	0.00207964	HTN
22848	AP2 associated kinase 1	AAK1	92.8364	0.912409	Up	3.26258	0.00110403	0.0148979	HTN
22853	lemur tyrosine kinase 2	LMTK2	6.69663	-1.60237	Down	-2.68526	0.00724739	0.0465914	HTN
22856	chondroitin sulfate synthase 1	CHSY1	24.5231	2.94693	Up	4.15222	3.29e-05	0.00146299	HTN
22858	ciliogenesis associated kinase 1	CILK1	226.493	0.808677	Up	3.38884	0.00070188	0.0111096	HTN
22862	fibronectin type III domain containing 3A	FNDC3A	56.1797	2.22018	Up	4.13335	3.58e-05	0.00153351	HTN
22874	pleckstrin homology domain containing A6	PLEKHA6	25.1991	2.35667	Up	4.64688	3.37e-06	0.000312174	HTN
22913	RALY heterogeneous nuclear ribonucleoprotein	RALY	19.8464	2.67011	Up	3.49717	0.000470216	0.00872813	HTN
22938	SNW domain containing 1	SNW1	13.1343	2.4496	Up	3.5172	0.00043612	0.00837846	HTN
22980	transcription factor 25	TCF25	45.3849	1.55601	Up	4.16776	3.08e-05	0.00140581	HTN
22985	apoptotic chromatin condensation inducer 1	ACIN1	28.4628	2.19994	Up	4.09094	4.3e-05	0.00175759	HTN
22989	myosin heavy chain 15	MYH15	75.4771	-1.25231	Down	-3.65916	0.000253038	0.00582035	HTN
22992	lysine demethylase 2A	KDM2A	18.6237	1.82755	Up	2.95089	0.00316863	0.0281932	HTN
22998	LIM and calponin homology domains 1	LIMCH1	79.7779	1.21038	Up	4.00251	6.27e-05	0.00224483	HTN
23013	spen family transcriptional repressor	SPEN	20.3319	2.1339	Up	4.44845	8.65e-06	0.000599029	HTN
23020	small nuclear ribonucleoprotein U5 subunit 200	SNRNP200	17.7472	2.30552	Up	2.95825	0.00309387	0.0277431	HTN
23030	lysine demethylase 4B	KDM4B	9.32712	2.04852	Up	2.81662	0.00485319	0.0363655	HTN
23036	zinc finger protein 292	ZNF292	65.8591	1.99218	Up	4.2329	2.31e-05	0.00119013	HTN
23037	PDZ domain containing 2	PDZD2	37.7877	1.71985	Up	3.69704	0.000218131	0.00527895	HTN
23041	MON2 homolog, regulator of endosome-to-Golgi trafficking	MON2	34.0898	-1.04552	Down	-3.26728	0.00108586	0.014795	HTN
23081	lysine demethylase 4C	KDM4C	14.0344	-1.69181	Down	-3.0751	0.00210433	0.0218896	HTN, PTSF
23085	ELKS/RAB6-interacting/CAST family member 1	ERC1	14.9944	2.05912	Up	2.92483	0.00344643	0.02942	HTN
23086	exophilin 5	EXPH5	61.2984	2.10816	Up	4.09908	4.15e-05	0.00171047	HTN
23089	paternally expressed 10	PEG10	151.699	1.79655	Up	2.70716	0.00678611	0.0448922	HTN
23092	Rho GTPase activating protein 26	ARHGAP26	26.7575	1.4239	Up	2.79806	0.00514103	0.0377087	HTN
23102	TBC1 domain family member 2B	TBC1D2B	5.07827	2.40219	Up	2.71718	0.00658407	0.0441616	HTN
23111	spartin	SPART	27.8344	1.62421	Up	2.82635	0.00470822	0.035663	HTN
23131	G-patch domain containing 8	GPATCH8	24.609	1.79955	Up	2.9515	0.00316238	0.0281932	HTN
23141	ankyrin repeat and LEM domain containing 2	ANKLE2	10.3311	2.0264	Up	2.65344	0.0079675	0.0491297	HTN
23157	septin 6	SEPTIN6	57.4374	0.97455	Up	3.00431	0.0026618	0.0252026	HTN
23168	RTF1 homolog, Paf1/RNA polymerase II complex component	RTF1	16.8592	2.08346	Up	3.62161	0.000292778	0.00645038	HTN
23184	mesoderm development LRP chaperone	MESD	25.6058	2.23119	Up	3.17546	0.00149597	0.0176648	HTN
23190	UBX domain protein 4	UBXN4	37.9802	2.65274	Up	4.13738	3.51e-05	0.00151335	HTN
23192	autophagy related 4B cysteine peptidase	ATG4B	7.43401	2.52089	Up	2.85057	0.00436416	0.0336879	HTN
23193	glucosidase II alpha subunit	GANAB	21.1294	2.39849	Up	3.18246	0.00146031	0.0175011	HTN
23197	Fas associated factor family member 2	FAF2	11.1222	2.3037	Up	2.76594	0.0056759	0.0402191	HTN
23199	Gse1 coiled-coil protein	GSE1	47.2947	1.95828	Up	3.08254	0.00205242	0.0216211	HTN
23215	proline rich coiled-coil 2C	PRRC2C	115.531	1.72726	Up	3.51579	0.00043845	0.00839477	HTN
23219	F-box protein 28	FBXO28	8.40649	1.53182	Up	2.65118	0.0080212	0.0493139	HTN
23224	spectrin repeat containing nuclear envelope protein 2	SYNE2	143.975	1.03784	Up	3.18214	0.00146191	0.0175011	HTN
23228	phospholipase C like 2	PLCL2	13.0914	2.69064	Up	3.97776	6.96e-05	0.00242251	HTN
23230	vacuolar protein sorting 13 homolog A	VPS13A	72.797	-1.04924	Down	-3.205	0.00135062	0.0167472	HTN
23261	calmodulin binding transcription activator 1	CAMTA1	33.4331	-1.37468	Down	-3.24399	0.00117867	0.0154516	HTN
23265	exocyst complex component 7	EXOC7	7.50361	2.94121	Up	3.52399	0.000425095	0.00827484	HTN
23269	MAX dimerization protein MGA	MGA	131.057	1.3033	Up	4.12219	3.75e-05	0.0384396	TSI
23293	SMG6 nonsense mediated mRNA decay factor	SMG6	8.56206	-5.75309	Down	-4.15324	3.28e-05	0.0152599	PTSI
23300	ATM interactor	ATMIN	14.5779	1.64734	Up	2.94836	0.00319464	0.0282678	HTN
23301	EH domain binding protein 1	EHBP1	74.2582	-0.733902	Down	-3.00964	0.00261558	0.0250106	HTN
23307	FKBP prolyl isomerase family member 15	FKBP15	7.98477	1.8184	Up	2.9483	0.00319523	0.0282678	HTN
23309	SIN3 transcription regulator family member B	SIN3B	12.2446	2.9186	Up	3.08288	0.00205005	0.0216144	HTN
23324	mannosidase alpha class 2B member 2	MAN2B2	5.17821	2.81969	Up	2.70863	0.0067562	0.0447416	HTN
23351	KH and NYN domain containing	KHNYN	7.15444	2.39678	Up	2.67164	0.00754805	0.0477627	HTN
23352	ubiquitin protein ligase E3 component n-recognin 4	UBR4	35.8618	1.34401	Up	2.66922	0.00760283	0.047894	HTN
23376	UFM1 specific ligase 1	UFL1	29.3121	-2.4214	Down	-4.59721	4.28e-06	0.00495707	PTSI
23380	SLIT-ROBO Rho GTPase activating protein 2	SRGAP2	8.81635	2.07811	Up	2.66386	0.00772489	0.0482956	HTN
23383	MAU2 sister chromatid cohesion factor	MAU2	11.7299	1.87503	Up	2.97815	0.00289998	0.0264972	HTN
23384	sperm antigen with calponin homology and coiled-coil domains 1 like	SPECC1L	52.7048	1.03679	Up	2.82222	0.00476929	0.0360167	HTN
23386	NudC domain containing 3	NUDCD3	9.52395	2.38133	Up	3.49627	0.000471804	0.00872813	HTN
23406	coactosin like F-actin binding protein 1	COTL1	8.45675	2.599	Up	3.238	0.00120369	0.0156136	HTN, PTSF
23423	transmembrane p24 trafficking protein 3	TMED3	6.9705	3.40628	Up	4.17313	3e-05	0.00138394	HTN
23428	solute carrier family 7 member 8	SLC7A8	44.8356	1.08629	Up	3.46457	0.000531072	0.00929821	HTN
23429	RING1 and YY1 binding protein	RYBP	58.2	2.06822	Up	3.73511	0.000187634	0.00465157	HTN
23450	splicing factor 3b subunit 3	SF3B3	13.2144	-5.26354	Down	-3.63587	0.000277042	0.0378259	PTSI
23451	splicing factor 3b subunit 1	SF3B1	75.1871	1.75084	Up	3.01468	0.00257253	0.0248453	HTN
23460	ATP binding cassette subfamily A member 6	ABCA6	16.1651	-1.51693	Down	-2.96137	0.0030627	0.0275621	HTN
23466	chromobox 6	CBX6	14.9734	-6.32451	Down	-4.53414	5.78e-06	0.00602608	PTSI
23471	translocation associated membrane protein 1	TRAM1	33.6206	1.94868	Up	3.89685	9.75e-05	0.003022	HTN
23476	bromodomain containing 4	BRD4	70.7532	2.35049	Up	4.30712	1.65e-05	0.000951091	HTN
23479	iron-sulfur cluster assembly enzyme	ISCU	7.10522	2.34226	Up	3.05426	0.0022562	0.0229018	HTN
23505	transmembrane protein 131	TMEM131	16.6624	1.63101	Up	2.73204	0.00629444	0.0430012	HTN
23521	ribosomal protein L13a	RPL13A	33.5443	2.06652	Up	2.70875	0.00675378	0.0447416	HTN
23523	calcineurin binding protein 1	CABIN1	7.69	2.34336	Up	2.74894	0.00597876	0.0415027	HTN
23524	serine/arginine repetitive matrix 2	SRRM2	78.8844	2.5584	Up	4.91305	8.97e-07	0.000114707	HTN
23550	pleckstrin and Sec7 domain containing 4	PSD4	3.72423	3.92982	Up	3.496	0.000472293	0.00872813	HTN
23556	phosphatidylinositol glycan anchor biosynthesis class N	PIGN	21.4242	-1.42608	Down	-2.81759	0.00483853	0.0363521	HTN
23558	WW domain binding protein 2	WBP2	8.10364	2.9656	Up	3.29105	0.000998138	0.0140276	HTN
23560	GTP binding protein 4	GTPBP4	8.09265	2.31402	Up	3.10934	0.00187506	0.0203859	HTN
23582	cyclin D1 binding protein 1	CCNDBP1	26.5489	1.37106	Up	3.81922	0.000133874	0.00378836	HTN
23589	calcium regulated heat stable protein 1	CARHSP1	19.8353	3.10575	Up	4.21323	2.52e-05	0.00125731	HTN
23593	heme binding protein 2	HEBP2	9.06303	2.28488	Up	2.90215	0.00370615	0.0305629	HTN
23603	coronin 1C	CORO1C	47.7222	1.45444	Up	3.80978	0.000139093	0.00389212	HTN
23623	RUN and SH3 domain containing 1	RUSC1	7.79515	2.55437	Up	2.69218	0.00709866	0.0459891	HTN
23633	karyopherin subunit alpha 6	KPNA6	183.329	1.52415	Up	4.50017	6.79e-06	0.000497779	HTN
23645	protein phosphatase 1 regulatory subunit 15A	PPP1R15A	14.7942	2.16076	Up	2.90583	0.00366278	0.0304285	HTN
23646	phospholipase D family member 3	PLD3	5.00629	3.2332	Up	2.99153	0.00277588	0.0258724	HTN
23650	tripartite motif containing 29	TRIM29	14.4691	3.12672	Up	4.01823	5.86e-05	0.00214311	HTN
23654	plexin B2	PLXNB2	8.96616	2.3568	Up	2.81217	0.00492086	0.03661	HTN
23710	GABA type A receptor associated protein like 1	GABARAPL1	45.4493	2.76799	Up	4.00387	6.23e-05	0.00223834	HTN
23780	apolipoprotein L2	APOL2	6.12819	2.95929	Up	3.8349	0.000125614	0.00362623	HTN
24139	EMAP like 2	EML2	22.4668	2.35314	Up	3.0476	0.00230677	0.0232457	HTN
24148	pre-mRNA processing factor 6	PRPF6	17.5505	2.34299	Up	2.81269	0.00491285	0.0366099	HTN
25778	dual serine/threonine and tyrosine protein kinase	DSTYK	10.95	-5.29651	Down	-3.61415	0.000301329	0.0378259	PTSI
25788	RAD54 homolog B	RAD54B	26.0795	-1.37509	Down	-3.79884	0.000145373	0.00397904	HTN
25798	brain protein I3	BRI3	16.3135	3.00716	Up	3.43069	0.000602048	0.0100587	HTN
25800	solute carrier family 39 member 6	SLC39A6	27.7855	2.54192	Up	3.58477	0.00033738	0.0071322	HTN
25802	leiomodin 1	LMOD1	10.4409	2.50692	Up	3.30477	0.000950532	0.0134491	HTN
25824	peroxiredoxin 5	PRDX5	10.1134	2.60664	Up	2.73017	0.00633016	0.0431981	HTN
25825	beta-secretase 2	BACE2	8.04535	2.14636	Up	2.87637	0.00402273	0.0320225	HTN
25827	F-box and leucine rich repeat protein 2	FBXL2	9.569	-5.54752	Down	-3.71243	0.000205279	0.0362508	PTSI
25829	transmembrane protein 184B	TMEM184B	19.9056	1.87216	Up	2.89945	0.00373817	0.0306887	HTN
25831	HECT domain E3 ubiquitin protein ligase 1	HECTD1	64.8773	0.928678	Up	2.95949	0.00308151	0.0277115	HTN
25844	Yip1 domain family member 3	YIPF3	11.3418	2.84265	Up	3.97278	7.1e-05	0.00244099	HTN
25851	tectonin beta-propeller repeat containing 1	TECPR1	7.31363	2.64164	Up	3.21283	0.00131435	0.0165097	HTN
25855	BRMS1 transcriptional repressor and anoikis regulator	BRMS1	2.87567	3.88936	Up	3.18607	0.00144222	0.0174029	HTN
25865	protein kinase D2	PRKD2	3.36526	3.01287	Up	2.79405	0.00520518	0.0379814	HTN
25873	ribosomal protein L36	RPL36	67.0048	2.67153	Up	2.91304	0.00357934	0.0300315	HTN
25874	mitochondrial pyruvate carrier 2	MPC2	7.98203	-5.25919	Down	-3.47723	0.000506629	0.0466927	PTSI
25896	integrator complex subunit 7	INTS7	20.3787	-1.28263	Down	-2.94651	0.00321383	0.0283722	HTN
25932	chloride intracellular channel 4	CLIC4	46.0904	1.42043	Up	2.75332	0.00589945	0.0411321	HTN
25937	WW domain containing transcription regulator 1	WWTR1	25.1753	2.38428	Up	2.86966	0.00410913	0.0324587	HTN
25940	family with sequence similarity 98 member A	FAM98A	8.2784	3.04592	Up	3.83448	0.000125831	0.00362623	HTN
25943	dynein axonemal assembly factor 9	DNAAF9	9.7378	-5.37277	Down	-3.66917	0.00024334	0.0376075	PTSI
25945	nectin cell adhesion molecule 3	NECTIN3	131.189	1.04142	Up	4.23901	2.25e-05	0.00117266	HTN
25949	SYF2 pre-mRNA splicing factor	SYF2	18.0038	2.04303	Up	3.2501	0.00115364	0.0152553	HTN
25957	PNN interacting serine and arginine rich protein	PNISR	77.1471	1.82666	Up	3.42641	0.000611623	0.0101824	HTN
25976	TCDD inducible poly(ADP-ribose) polymerase	TIPARP	32.6331	-1.14909	Down	-2.9262	0.00343127	0.0293613	HTN
25978	charged multivesicular body protein 2B	CHMP2B	36.0367	0.91985	Up	2.65818	0.00785649	0.0487087	HTN
26000	TBC1 domain family member 10B	TBC1D10B	8.70046	2.32061	Up	3.34994	0.000808284	0.0121933	HTN
26001	ring finger protein 167	RNF167	5.94772	2.41533	Up	2.87537	0.0040356	0.0320561	HTN
26003	golgi reassembly stacking protein 2	GORASP2	17.2072	1.30627	Up	2.71333	0.00666117	0.0444172	HTN, PTSI
26005	C2 domain containing 3 centriole elongation regulator	C2CD3	50.4021	1.70704	Up	4.44609	8.74e-06	0.000599816	HTN
26010	spermatogenesis associated serine rich 2 like	SPATS2L	42.1009	0.986341	Up	2.89561	0.00378426	0.030865	HTN
26017	family with sequence similarity 32 member A	FAM32A	8.84176	2.77226	Up	3.51303	0.000443019	0.00843771	HTN
26019	UPF2 regulator of nonsense mediated mRNA decay	UPF2	17.7385	1.52949	Up	2.7685	0.00563153	0.039992	HTN
26020	LDL receptor related protein 10	LRP10	12.2829	2.49855	Up	2.85923	0.00424673	0.0331047	HTN
26030	pleckstrin homology and RhoGEF domain containing G3	PLEKHG3	4.71496	2.4253	Up	2.68061	0.00734878	0.0468826	HTN
26033	attractin like 1	ATRNL1	15.0052	-1.89617	Down	-3.02926	0.00245151	0.0241985	HTN
26049	family with sequence similarity 169 member A	FAM169A	6.2471	-2.38289	Down	-3.40203	0.000668874	0.0107776	HTN
26056	RAB11 family interacting protein 5	RAB11FIP5	5.41887	3.94788	Up	3.53883	0.000401901	0.00788456	HTN
26064	retinoic acid induced 14	RAI14	89.5746	2.71287	Up	4.98757	6.11e-07	8.68e-05	HTN
26084	Rho guanine nucleotide exchange factor 26	ARHGEF26	9.72732	-2.33545	Down	-3.57352	0.000352215	0.00728609	HTN, PTSI
26088	golgi associated, gamma adaptin ear containing, ARF binding protein 1	GGA1	8.40136	2.69948	Up	2.80717	0.00499794	0.0368654	HTN
26090	abhydrolase domain containing 12, lysophospholipase	ABHD12	11.756	3.03632	Up	4.00556	6.19e-05	0.00222874	HTN
26099	SUZ RNA binding domain containing 1	SZRD1	10.4573	2.51313	Up	2.87804	0.00400158	0.0319311	HTN
26112	coiled-coil domain containing 69	CCDC69	8.94493	2.04985	Up	3.01812	0.00254352	0.0246601	HTN
26156	ribosomal L1 domain containing 1	RSL1D1	10.0907	1.69499	Up	2.65033	0.00804128	0.049366	HTN
26173	integrator complex subunit 1	INTS1	8.86252	3.66156	Up	4.11026	3.95e-05	0.00165654	HTN
26191	protein tyrosine phosphatase non-receptor type 22	PTPN22	7.32866	-1.94851	Down	-2.95881	0.00308832	0.027733	HTN
26224	F-box and leucine rich repeat protein 3	FBXL3	15.7342	2.20794	Up	4.13277	3.58e-05	0.00153351	HTN
26225	ADP ribosylation factor like GTPase 5A	ARL5A	38.889	1.42167	Up	3.05824	0.00222643	0.0227205	HTN
26278	sacsin molecular chaperone	SACS	17.1936	-1.10604	Down	-2.982	0.00286371	0.0263	HTN
26298	ETS homologous factor	EHF	8.95743	-2.0347	Down	-3.72668	0.000194018	0.00478781	HTN
26301	globoside alpha-1,3-N-acetylgalactosaminyltransferase 1 (FORS blood group)	GBGT1	2.96586	2.94773	Up	2.73278	0.00628017	0.0429711	HTN
26353	heat shock protein family B (small) member 8	HSPB8	24.5467	3.14701	Up	2.88804	0.00387646	0.031372	HTN
26472	protein phosphatase 1 regulatory inhibitor subunit 14B	PPP1R14B	9.31567	2.60154	Up	2.85691	0.00427781	0.0332672	HTN
26528	DAZ associated protein 1	DAZAP1	14.4501	2.61191	Up	2.95061	0.00317148	0.0281932	HTN
26575	regulator of G protein signaling 17	RGS17	52.3657	-1.31014	Down	-3.31511	0.000916055	0.0131242	HTN
26799	small nucleolar RNA, C/D box 50A	SNORD50A	38.2876	2.4769	Up	3.31553	0.000914698	0.013121	HTN
26994	ring finger protein 11	RNF11	25.7463	1.83716	Up	3.16324	0.00156024	0.0181445	HTN
27004	T cell leukemia/lymphoma 6	TCL6	5.09065	2.09566	Up	2.92994	0.0033903	0.0291526	HTN
27063	ankyrin repeat domain 1	ANKRD1	81.8961	1.1587	Up	3.18464	0.00144932	0.0174029	HTN
27065	neuronal vesicle trafficking associated 1	NSG1	6.46165	3.79944	Up	4.13984	3.48e-05	0.0015046	HTN
27069	growth hormone inducible transmembrane protein	GHITM	20.7951	2.24716	Up	3.02372	0.0024969	0.0244732	HTN
27071	dual adaptor of phosphotyrosine and 3-phosphoinositides 1	DAPP1	43.0241	-1.32455	Down	-3.80574	0.000141378	0.00393848	HTN
27095	trafficking protein particle complex subunit 3	TRAPPC3	4.75643	4.08518	Up	3.55759	0.000374279	0.00750713	HTN
27107	zinc finger and BTB domain containing 11	ZBTB11	84.9772	1.20533	Up	3.41578	0.000636004	0.0104495	HTN
27153	zinc finger protein 777	ZNF777	3.13237	2.61037	Up	2.71967	0.00653475	0.0439719	HTN
27154	bromodomain and PHD finger containing 3	BRPF3	8.49235	2.48531	Up	3.40935	0.000651176	0.0106023	HTN
27173	solute carrier family 39 member 1	SLC39A1	17.6187	2.30366	Up	2.83599	0.00456833	0.0349198	HTN
27230	stress associated endoplasmic reticulum protein 1	SERP1	27.9326	1.98374	Up	2.94131	0.00326822	0.028721	HTN
27236	ADP ribosylation factor interacting protein 1	ARFIP1	28.9653	-1.50797	Down	-3.18731	0.001436	0.0174029	HTN
27244	sestrin 1	SESN1	15.7619	2.15236	Up	2.68465	0.00726053	0.046652	HTN
27249	metabolism of cobalamin associated D	MMADHC	7.45344	-5.15055	Down	-3.51618	0.000437803	0.0432425	PTSI
27255	contactin 6	CNTN6	10.4768	-1.64424	Down	-3.14106	0.00168338	0.0190459	HTN
27314	RAB30, member RAS oncogene family	RAB30	117.204	-1.06106	Down	-2.79163	0.00524436	0.0381342	HTN
27324	TOX high mobility group box family member 3	TOX3	20.9271	-1.26838	Down	-3.03658	0.00239282	0.0238379	HTN
27333	golgi integral membrane protein 4	GOLIM4	65.4682	-1.22802	Down	-3.45168	0.000557103	0.00965953	HTN
27336	HIV-1 Tat specific factor 1	HTATSF1	11.837	1.44808	Up	2.71376	0.00665248	0.0443829	HTN
27339	pre-mRNA processing factor 19	PRPF19	16.1668	1.80373	Up	3.51271	0.000443559	0.00843771	HTN
28231	solute carrier organic anion transporter family member 4A1	SLCO4A1	4.86246	-16.7417	Down	-7.60502	2.85e-14	1.6e-10	TSI
28969	basic leucine zipper and W2 domains 2	BZW2	81.364	2.36866	Up	6.55611	5.52e-11	7.69e-08	HTN, TSF
28981	intraflagellar transport 81	IFT81	13.921	-1.05651	Down	-2.69418	0.0070563	0.0459044	HTN
28984	regulator of cell cycle	RGCC	14.0362	3.36762	Up	4.71621	2.4e-06	0.000245149	HTN
28992	mono-ADP ribosylhydrolase 1	MACROD1	6.81686	-5.54614	Down	-3.73703	0.000186208	0.0340369	PTSI
29057	family with sequence similarity 156 member A	FAM156A	19.2866	2.30003	Up	2.96339	0.00304268	0.0274213	HTN
29072	SET domain containing 2, histone lysine methyltransferase	SETD2	20.4131	1.55985	Up	3.41386	0.000640504	0.0104822	HTN
29078	NADH:ubiquinone oxidoreductase complex assembly factor 4	NDUFAF4	40.7347	-0.944196	Down	-2.9998	0.00270153	0.0254634	HTN
29082	charged multivesicular body protein 4A	CHMP4A	3.06292	3.37869	Up	3.07163	0.00212892	0.0220746	HTN
29095	ORMDL sphingolipid biosynthesis regulator 2	ORMDL2	4.82703	3.22699	Up	2.73456	0.00624634	0.0427891	HTN
29100	transmembrane protein 208	TMEM208	10.8519	2.77052	Up	3.25942	0.00111641	0.0149364	HTN
29101	SSU72 homolog, RNA polymerase II CTD phosphatase	SSU72	8.76866	2.77304	Up	2.7545	0.00587815	0.0410293	HTN
29116	myosin regulatory light chain interacting protein	MYLIP	37.5179	2.68035	Up	3.68009	0.000233154	0.00548372	HTN
29119	catenin alpha 3	CTNNA3	10.9445	-1.67873	Down	-2.6819	0.00732057	0.0468457	HTN
29123	ankyrin repeat domain containing 11	ANKRD11	39.3393	1.79263	Up	3.41842	0.000629865	0.0103622	HTN
29124	galectin 13	LGALS13	3.88179	3.24614	Up	2.75184	0.0059261	0.041272	HTN
29781	non-SMC condensin II complex subunit H2	NCAPH2	7.45967	-5.13898	Down	-3.43519	0.000592144	0.0485791	PTSI
29796	ubiquinol-cytochrome c reductase, complex III subunit X	UQCR10	9.67755	2.56027	Up	3.2319	0.00122969	0.0158688	HTN
29797	POM121 transmembrane nucleoporin like 8, pseudogene	POM121L8P	16.6452	-1.45084	Down	-3.32482	0.000884764	0.0128865	HTN
29799	yippee like 1	YPEL1	21.8354	-1.77617	Down	-2.77357	0.00554456	0.039718	HTN
29800	zinc finger DHHC-type containing 1	ZDHHC1	4.4308	3.31552	Up	2.98503	0.00283555	0.0261179	HTN
29886	sorting nexin 8	SNX8	8.57156	2.79579	Up	2.64797	0.00809758	0.0496003	HTN
29887	sorting nexin 10	SNX10	11.3779	2.16285	Up	3.11756	0.00182357	0.0200705	HTN
29922	NME/NM23 family member 7	NME7	8.77551	-2.4091	Down	-3.47519	0.000510495	0.00913739	HTN
29924	epsin 1	EPN1	12.2847	2.68263	Up	3.56314	0.000366443	0.00744661	HTN
29926	GDP-mannose pyrophosphorylase A	GMPPA	8.13294	3.38927	Up	3.61513	0.000300195	0.00657049	HTN
29937	neudesin neurotrophic factor	NENF	8.54261	3.66332	Up	4.15544	3.25e-05	0.00145035	HTN
29942	purine rich element binding protein G	PURG	6.01689	-2.81152	Down	-3.80293	0.000142995	0.0039612	HTN
29952	dipeptidyl peptidase 7	DPP7	13.0717	2.92484	Up	4.03677	5.42e-05	0.00204625	HTN
29953	thyrotropin releasing hormone degrading enzyme	TRHDE	17.7224	-1.75036	Down	-4.04228	5.29e-05	0.00201088	HTN
29958	dimethylglycine dehydrogenase	DMGDH	6.5216	-1.85419	Down	-3.368	0.000757153	0.011695	HTN, PTSI
29982	nuclear receptor binding factor 2	NRBF2	7.24652	2.46081	Up	3.28556	0.00101781	0.0141789	HTN
29994	bromodomain adjacent to zinc finger domain 2B	BAZ2B	61.9762	0.906147	Up	2.745	0.00605111	0.0418635	HTN
29997	NOP53 ribosome biogenesis factor	NOP53	19.8839	2.47342	Up	3.00762	0.00263304	0.0250248	HTN
30000	transportin 2	TNPO2	18.1671	2.17046	Up	2.85149	0.00435154	0.0336471	HTN
30061	solute carrier family 40 member 1	SLC40A1	40.0401	2.23553	Up	3.19167	0.00141453	0.0172664	HTN
30816	endogenous retrovirus group W member 1, envelope	ERVW-1	23.7439	3.77724	Up	3.92657	8.62e-05	0.0027626	HTN
30845	EH domain containing 3	EHD3	3.16153	3.25879	Up	3.00778	0.0026316	0.0250248	HTN
50511	synaptonemal complex protein 3	SYCP3	40.4014	-0.949071	Down	-2.68207	0.00731681	0.0468457	HTN
50804	myelin expression factor 2	MYEF2	26.8531	-1.08856	Down	-2.86836	0.00412606	0.0325156	HTN
50809	heterochromatin protein 1 binding protein 3	HP1BP3	31.5895	1.85217	Up	4.84626	1.26e-06	0.000147395	HTN
50848	F11 receptor	F11R	16.5814	2.32135	Up	3.84919	0.00011851	0.00347692	HTN
50940	phosphodiesterase 11A	PDE11A	17.8014	-1.55707	Down	-3.57992	0.000343703	0.00720512	HTN
51012	PRELI domain containing 3B	PRELID3B	70.0303	0.768165	Up	2.81426	0.00488895	0.0365898	HTN
51035	UBX domain protein 1	UBXN1	8.0833	2.70964	Up	3.45675	0.000546734	0.00954576	HTN
51042	zinc finger protein 593	ZNF593	6.76626	3.0866	Up	3.34259	0.000830002	0.012461	HTN
51065	ribosomal protein S27 like	RPS27L	33.1838	1.60272	Up	3.00507	0.0026552	0.0251592	HTN
51070	nitric oxide synthase interacting protein	NOSIP	7.20201	2.35624	Up	2.95048	0.00317282	0.0281932	HTN
51075	thioredoxin related transmembrane protein 2	TMX2	16.5713	2.18122	Up	2.94099	0.00327166	0.028721	HTN
51079	NADH:ubiquinone oxidoreductase subunit A13	NDUFA13	16.0198	3.85767	Up	5.09548	3.48e-07	6.12e-05	HTN
51094	adiponectin receptor 1	ADIPOR1	13.7602	1.67085	Up	3.1432	0.00167111	0.0189928	HTN
51096	UTP18 small subunit processome component	UTP18	13.4443	1.95139	Up	3.26049	0.0011122	0.0149104	HTN
51097	saccharopine dehydrogenase (putative)	SCCPDH	8.66625	1.65393	Up	2.88324	0.00393609	0.0316495	HTN
51107	aph-1 homolog A, gamma-secretase subunit	APH1A	23.7937	2.26077	Up	3.18467	0.0014492	0.0174029	HTN
51108	methyltransferase like 9	METTL9	224.19	1.28306	Up	4.49782	6.87e-06	0.000498142	HTN, TSF
51111	lysine methyltransferase 5B	KMT5B	24.022	-3.33173	Down	-4.147	3.37e-05	0.0152599	PTSI
51117	coenzyme Q4	COQ4	3.75769	2.43201	Up	2.76022	0.00577623	0.0405663	HTN
51119	SBDS ribosome maturation factor	SBDS	13.7713	3.03124	Up	3.48533	0.000491524	0.00891821	HTN
51129	angiopoietin like 4	ANGPTL4	21.2064	3.95564	Up	4.40771	1.04e-05	0.0139087	PTSF, HTN
51135	interleukin 1 receptor associated kinase 4	IRAK4	8.95136	-5.63769	Down	-3.61727	0.000297725	0.0378259	PTSI
51148	cerebral endothelial cell adhesion molecule	CERCAM	4.1095	3.58164	Up	2.90053	0.00372529	0.0306287	HTN
51166	aminoadipate aminotransferase	AADAT	5.57726	-2.35384	Down	-3.22006	0.00128165	0.016295	HTN
51194	importin 11	IPO11	9.03635	-2.56714	Down	-4.00871	6.11e-05	0.00220554	HTN
51199	ninein	NIN	55.5435	1.03927	Up	2.83736	0.00454884	0.0348368	HTN
51218	glutaredoxin 5	GLRX5	18.252	2.72073	Up	3.96821	7.24e-05	0.00246018	HTN
51232	cysteine rich transmembrane BMP regulator 1	CRIM1	200.949	1.28902	Up	3.76082	0.000169354	0.00446013	HTN
51263	mitochondrial ribosomal protein L30	MRPL30	5.85668	2.07537	Up	2.75401	0.00588705	0.0410685	HTN
51264	mitochondrial ribosomal protein L27	MRPL27	4.12223	3.41513	Up	3.37004	0.000751573	0.0116605	HTN
51280	golgi membrane protein 1	GOLM1	6.48445	2.32886	Up	3.00773	0.00263207	0.0250248	HTN
51293	CD320 molecule	CD320	3.26245	3.56483	Up	2.70647	0.00680035	0.0449201	HTN
51294	protocadherin 12	PCDH12	6.58776	3.3838	Up	3.1381	0.00170048	0.0191702	HTN
51306	family with sequence similarity 13 member B	FAM13B	84.446	0.830046	Up	2.73532	0.00623202	0.0427378	HTN
51307	family with sequence similarity 53 member C	FAM53C	5.36177	2.76366	Up	3.06845	0.00215173	0.0222269	HTN
51327	alpha hemoglobin stabilizing protein	AHSP	11.1572	-5.45824	Down	-3.61856	0.000296245	0.0378259	PTSI
51329	ADP ribosylation factor like GTPase 6 interacting protein 4	ARL6IP4	13.7222	2.99066	Up	4.53002	5.9e-06	0.000453588	HTN
51338	membrane spanning 4-domains A4A	MS4A4A	13.2005	2.5375	Up	3.08843	0.00201219	0.0213408	HTN
51341	zinc finger and BTB domain containing 7A	ZBTB7A	48.8483	1.30484	Up	2.71169	0.00669406	0.0445654	HTN
51351	zinc finger protein 117	ZNF117	10.8935	1.93671	Up	2.66413	0.00771875	0.0482956	HTN
51361	hook microtubule tethering protein 1	HOOK1	27.6811	-1.08869	Down	-3.18708	0.00143715	0.0174029	HTN
51374	all-trans retinoic acid induced differentiation factor	ATRAID	7.11961	3.01725	Up	3.28493	0.00102009	0.014193	HTN
51386	eukaryotic translation initiation factor 3 subunit L	EIF3L	31.2465	1.54184	Up	2.69626	0.00701226	0.0457842	HTN
51421	angiomotin like 2	AMOTL2	14.3672	2.20358	Up	2.93536	0.00333162	0.0289433	HTN
51433	anaphase promoting complex subunit 5	ANAPC5	16.9195	1.72785	Up	2.8629	0.00419779	0.0328076	HTN
51441	YTH N6-methyladenosine RNA binding protein 2	YTHDF2	8.99988	2.55507	Up	3.37362	0.00074188	0.011553	HTN
51507	replication termination factor 2	RTF2	17.2079	2.1308	Up	3.36849	0.000755801	0.011695	HTN
51522	transmembrane protein 14C	TMEM14C	4.81242	2.98709	Up	2.93769	0.00330665	0.0289092	HTN
51523	CXXC finger protein 5	CXXC5	9.71293	2.61447	Up	3.18474	0.00144882	0.0174029	HTN
51538	zinc finger CCHC-type containing 17	ZCCHC17	7.54116	2.59815	Up	3.12128	0.00180067	0.0199234	HTN
51547	sirtuin 7	SIRT7	9.56588	2.7557	Up	3.03642	0.00239406	0.0238379	HTN
51557	lengsin, lens protein with glutamine synthetase domain	LGSN	17.1398	-1.16734	Down	-2.72669	0.00639733	0.0433861	HTN
51573	glycerophosphodiester phosphodiesterase 1	GDE1	8.70643	2.52671	Up	2.97384	0.002941	0.0266969	HTN
51582	antizyme inhibitor 1	AZIN1	55.6044	2.08245	Up	3.62752	0.000286158	0.00637171	HTN
51593	serrate, RNA effector molecule	SRRT	16.5074	2.19433	Up	2.90636	0.00365663	0.0304023	HTN
51604	phosphatidylinositol glycan anchor biosynthesis class T	PIGT	12.3729	2.44532	Up	2.91303	0.00357936	0.0300315	HTN
51606	ATPase H+ transporting V1 subunit H	ATP6V1H	23.8125	1.44877	Up	2.80709	0.00499911	0.0368654	HTN
51608	guided entry of tail-anchored proteins factor 4	GET4	9.90421	3.05911	Up	3.28704	0.00101246	0.0141338	HTN
51616	TATA-box binding protein associated factor 9b	TAF9B	15.4015	-6.55785	Down	-4.25406	2.1e-05	0.0136702	PTSI
51622	CCZ1 homolog, vacuolar protein trafficking and biogenesis associated	CCZ1	8.90563	2.48582	Up	2.86051	0.00422966	0.0330156	HTN
51657	serine/threonine/tyrosine interacting like 1	STYXL1	11.8458	2.88021	Up	4.04766	5.17e-05	0.00199477	HTN
51669	store-operated calcium entry associated regulatory factor	SARAF	38.343	2.34329	Up	3.23173	0.00123042	0.0158688	HTN
51673	tubulin polymerization promoting protein family member 3	TPPP3	21.6559	3.18607	Up	3.25603	0.00112981	0.0150353	HTN
51678	protein associated with LIN7 2, MAGUK p55 family member	PALS2	10.5832	-1.72329	Down	-3.01618	0.0025598	0.0247605	HTN
51693	trafficking protein particle complex subunit 2L	TRAPPC2L	4.72325	3.27206	Up	2.90293	0.00369689	0.0305499	HTN
51706	cytochrome b5 reductase 1	CYB5R1	20.1535	3.47357	Up	5.04894	4.44e-07	7.3e-05	HTN
51714	selenoprotein T	SELENOT	24.1617	1.65787	Up	3.30337	0.0009553	0.0134866	HTN
51735	Rap guanine nucleotide exchange factor 6	RAPGEF6	25.8485	-1.12245	Down	-3.40713	0.00065649	0.0106328	HTN
51747	LUC7 like 3 pre-mRNA splicing factor	LUC7L3	160.753	1.68547	Up	4.55622	5.21e-06	0.000415866	HTN
51763	inositol polyphosphate-5-phosphatase K	INPP5K	4.57226	2.76102	Up	2.79226	0.00523414	0.038101	HTN
51765	serine/threonine kinase 26	STK26	22.9698	2.82322	Up	2.72138	0.00650102	0.0438769	HTN
51776	mitogen-activated protein kinase kinase kinase 20	MAP3K20	27.5673	-2.40146	Down	-3.51399	0.000441428	0.0432425	PTSI
53335	BAF chromatin remodeling complex subunit BCL11A	BCL11A	28.1586	-1.45156	Down	-3.52145	0.0004292	0.00832888	HTN
53615	methyl-CpG binding domain protein 3	MBD3	39.303	2.74937	Up	4.19795	2.69e-05	0.00129236	HTN, TSF
53616	ADAM metallopeptidase domain 22	ADAM22	39.2248	-0.993812	Down	-2.98094	0.00287368	0.0263529	HTN
53635	PTOV1 extended AT-hook containing adaptor protein	PTOV1	5.80262	2.99205	Up	2.85275	0.00433422	0.0335808	HTN
53827	FXYD domain containing ion transport regulator 5	FXYD5	6.27375	3.7939	Up	4.14009	3.47e-05	0.0015046	HTN
53917	RAB24, member RAS oncogene family	RAB24	5.09688	3.48395	Up	2.93398	0.00334651	0.0289848	HTN
54107	DNA polymerase epsilon 3, accessory subunit	POLE3	6.59032	2.38451	Up	3.03995	0.00236614	0.0236162	HTN
54206	ERBB receptor feedback inhibitor 1	ERRFI1	31.3127	3.22559	Up	4.03511	5.46e-05	0.00204847	HTN
54386	TERF2 interacting protein	TERF2IP	18.3625	2.30641	Up	3.17657	0.00149027	0.0176613	HTN
54461	F-box and WD repeat domain containing 5	FBXW5	11.5084	2.63858	Up	3.2783	0.00104433	0.0143865	HTN
54463	reticulophagy regulator 1	RETREG1	29.2289	-1.38512	Down	-3.40827	0.000653761	0.0106023	HTN
54472	toll interacting protein	TOLLIP	4.55548	2.52421	Up	2.9125	0.00358546	0.030045	HTN
54507	ADAMTS like 4	ADAMTSL4	18.4155	3.02137	Up	5.39487	6.86e-08	1.92e-05	HTN, PTSF
54602	Nedd4 family interacting protein 2	NDFIP2	17.1768	2.17608	Up	2.8305	0.0046476	0.0353319	HTN
54626	hes family bHLH transcription factor 2	HES2	14.7183	3.57714	Up	4.60685	4.09e-06	0.000349015	HTN
54664	transmembrane protein 106B	TMEM106B	33.9736	-4.32388	Down	-4.35079	1.36e-05	0.0100951	PTSI
54677	carnitine O-octanoyltransferase	CROT	12.2734	1.41431	Up	2.66556	0.00768599	0.0481999	HTN
54726	OTU deubiquitinase 4	OTUD4	13.8569	1.8084	Up	3.44689	0.000567071	0.00973809	HTN
54732	transmembrane p24 trafficking protein 9	TMED9	31.9575	1.89326	Up	3.01281	0.00258843	0.024922	HTN
54739	XIAP associated factor 1	XAF1	12.6854	-5.38936	Down	-3.52293	0.000426797	0.0432425	PTSI
54757	FAM20A golgi associated secretory pathway pseudokinase	FAM20A	40.584	-1.54197	Down	-3.4214	0.000623	0.0103169	HTN
54764	zinc finger RANBP2-type containing 1	ZRANB1	32.6051	1.05636	Up	3.21084	0.00132346	0.0165412	HTN
54765	tripartite motif containing 44	TRIM44	33.3002	1.5084	Up	3.11523	0.00183801	0.0201587	HTN
54797	mediator complex subunit 18	MED18	5.07447	3.03261	Up	3.17705	0.00148783	0.0176613	HTN
54812	aftiphilin	AFTPH	45.6964	-1.09394	Down	-3.23076	0.00123463	0.0159068	HTN
54813	kelch like family member 28	KLHL28	47.8636	-1.16299	Down	-3.39731	0.000680514	0.0109114	HTN
54815	GATA zinc finger domain containing 2A	GATAD2A	16.325	1.43911	Up	2.98443	0.00284108	0.0261496	HTN, PTSI
54829	asporin	ASPN	35.2866	-2.14428	Down	-3.54158	0.000397741	0.0432425	PTSI
54856	gon-4 like	GON4L	342.513	0.944832	Up	2.67057	0.00757219	0.047773	HTN
54867	transmembrane protein 214	TMEM214	11.5063	2.84505	Up	3.86593	0.000110669	0.00327977	HTN
54869	EPS8 like 1	EPS8L1	46.3225	3.64772	Up	5.37518	7.65e-08	1.96e-05	HTN
54876	DDB1 and CUL4 associated factor 16	DCAF16	78.7403	-0.822742	Down	-3.40935	0.000651189	0.0351099	TSF
54890	alkB homolog 5, RNA demethylase	ALKBH5	7.51521	2.60094	Up	2.74597	0.0060332	0.0417857	HTN
54893	myotubularin related protein 10	MTMR10	10.4072	-1.74493	Down	-3.30026	0.000965954	0.0136212	HTN, PTSI
54897	castor zinc finger 1	CASZ1	13.5686	-1.41435	Down	-2.88923	0.0038619	0.0313149	HTN
54918	CKLF like MARVEL transmembrane domain containing 6	CMTM6	86.9908	1.00075	Up	3.37581	0.000735993	0.0115042	HTN
54927	coiled-coil-helix-coiled-coil-helix domain containing 3	CHCHD3	43.0213	1.17748	Up	3.02014	0.0025266	0.0245721	HTN, TSF
54985	host cell factor C1 regulator 1	HCFC1R1	8.24046	2.79121	Up	3.32537	0.000883004	0.0128865	HTN
54988	acyl-CoA synthetase medium chain family member 5	ACSM5	4.00098	-2.66423	Down	-3.24422	0.00117774	0.0154516	HTN
54991	chromosome 1 open reading frame 159	C1orf159	3.34842	3.85694	Up	4.33613	1.45e-05	0.000864019	HTN
55009	family with sequence similarity 174 member C	FAM174C	3.64905	3.21569	Up	2.95153	0.00316205	0.0281932	HTN
55014	syntaxin 17	STX17	11.8211	-5.31956	Down	-3.51001	0.000448091	0.0432425	PTSI
55023	pleckstrin homology domain interacting protein	PHIP	124.162	0.673325	Up	2.87916	0.00398731	0.0318578	HTN
55035	nucleolar protein 8	NOL8	76.7846	-0.589687	Down	-2.93238	0.00336375	0.0290613	HTN
55041	pleckstrin homology domain containing B2	PLEKHB2	6.15569	3.67633	Up	3.9811	6.86e-05	0.0024153	HTN
55057	crystallin beta-gamma domain containing 2	CRYBG2	9.2005	2.95238	Up	2.90117	0.00371775	0.0306214	HTN
55064	spermatogenesis associated 6 like	SPATA6L	11.2586	-1.60703	Down	-2.76361	0.00571666	0.0403844	HTN
55108	BSD domain containing 1	BSDC1	14.1793	2.49707	Up	3.23011	0.00123741	0.0159263	HTN
55117	solute carrier family 6 member 15	SLC6A15	39.7939	-1.11519	Down	-2.93558	0.00332925	0.0289433	HTN
55124	piwi like RNA-mediated gene silencing 2	PIWIL2	9.87566	-1.59336	Down	-2.86669	0.00414786	0.0326154	HTN
55161	transmembrane protein 33	TMEM33	1212.36	1.02486	Up	3.00807	0.00262917	0.0250248	HTN
55165	centrosomal protein 55	CEP55	5.09253	-2.46192	Down	-2.66196	0.00776871	0.0483962	HTN
55177	regulator of microtubule dynamics 3	RMDN3	10.8118	2.85011	Up	3.1303	0.00174629	0.0195285	HTN
55186	solute carrier family 25 member 36	SLC25A36	149.525	0.766191	Up	3.43047	0.000602547	0.0100587	HTN
55194	eva-1 homolog B	EVA1B	22.4093	3.29987	Up	4.68199	2.84e-06	0.000271872	HTN
55201	microtubule associated protein 1S	MAP1S	3.39995	3.01166	Up	2.84804	0.00439898	0.0339357	HTN
55229	pantothenate kinase 4 (inactive)	PANK4	5.19492	2.69578	Up	2.80644	0.00500923	0.0368952	HTN
55239	2-oxoglutarate and iron dependent oxygenase domain containing 1	OGFOD1	13.8394	1.80032	Up	2.771	0.00558839	0.0398498	HTN
55249	YY1 associated protein 1	YY1AP1	4.67835	2.44888	Up	2.81275	0.00491196	0.0366099	HTN
55257	MRG domain binding protein	MRGBP	4.56502	3.67616	Up	3.76396	0.000167241	0.00443215	HTN
55259	dynein axonemal intermediate chain 7	DNAI7	45.2613	-1.44091	Down	-3.75947	0.000170274	0.0422792	PTSF
55266	transmembrane protein 19	TMEM19	9.9554	-1.83933	Down	-3.24714	0.00116573	0.0153343	HTN
55286	chromosome 4 open reading frame 19	C4orf19	12.9588	1.86456	Up	3.16724	0.00153894	0.0179797	HTN
55287	transmembrane protein 40	TMEM40	7.99121	-5.52217	Down	-4.0697	4.71e-05	0.0441983	TSI
55301	oleoyl-ACP hydrolase	OLAH	15.5702	HTN, PTSF+A1474:C1474	Up	6.77218	1.27e-11	4.54e-08	HTN, PTSF
55304	serine palmitoyltransferase long chain base subunit 3	SPTLC3	54.1606	1.62577	Up	3.49564	0.000472934	0.00872813	HTN
55312	riboflavin kinase	RFK	10.3918	2.39965	Up	3.09596	0.00196176	0.020927	HTN
55313	calcineurin like phosphoesterase domain containing 1	CPPED1	5.58079	2.16813	Up	2.77427	0.00553264	0.039678	HTN
55319	translation machinery associated 16 homolog	TMA16	32.9269	-1.12708	Down	-3.4525	0.000555407	0.00964347	HTN
55321	transmembrane protein 74B	TMEM74B	7.87681	2.75006	Up	3.05786	0.00222927	0.0227205	HTN
55338	long intergenic non-protein coding RNA 1949	LINC01949	43.8129	2.34405	Up	3.08594	0.00202911	0.0214839	HTN
55342	spermatid perinuclear RNA binding protein	STRBP	149.361	-0.603806	Down	-3.48982	0.000483355	0.00883285	HTN
55366	leucine rich repeat containing G protein-coupled receptor 4	LGR4	38.3415	1.52369	Up	3.4258	0.000612983	0.0101915	HTN
55503	transient receptor potential cation channel subfamily V member 6	TRPV6	7.6084	2.9948	Up	3.78372	0.0001545	0.00419223	HTN
55585	ubiquitin conjugating enzyme E2 Q1	UBE2Q1	7.23396	2.46039	Up	2.66176	0.00777343	0.0483962	HTN
55603	terminal nucleotidyltransferase 5A	TENT5A	93.1702	2.67607	Up	5.00776	5.51e-07	8.32e-05	HTN
55608	ankyrin repeat domain 10	ANKRD10	22.3612	2.44557	Up	3.75939	0.000170326	0.00446697	HTN
55615	proline rich 5	PRR5	10.6528	3.01124	Up	3.97202	7.13e-05	0.00244099	HTN
55624	protein O-linked mannose N-acetylglucosaminyltransferase 1 (beta 1,2-)	POMGNT1	5.04561	4.31494	Up	4.34867	1.37e-05	0.000841664	HTN
55661	DEAD-box helicase 27	DDX27	10.3819	2.45697	Up	2.97615	0.00291888	0.0265452	HTN
55680	RUN and FYVE domain containing 2	RUFY2	32.2734	-3.36739	Down	-4.0948	4.23e-05	0.0172553	PTSI
55684	RAB, member RAS oncogene family like 6	RABL6	19.0216	2.32577	Up	4.05831	4.94e-05	0.00192437	HTN
55695	NOP2/Sun RNA methyltransferase 5	NSUN5	5.32769	3.22401	Up	3.18155	0.0014649	0.0175062	HTN
55696	RNA binding motif protein 22	RBM22	27.8898	1.61337	Up	2.74386	0.00607218	0.041963	HTN
55700	MAP7 domain containing 1	MAP7D1	13.2567	2.89021	Up	3.5989	0.000319571	0.00688341	HTN
55704	coiled-coil domain containing 88A	CCDC88A	71.952	-1.08245	Down	-4.17939	2.92e-05	0.00135208	HTN
55738	ADP ribosylation factor GTPase activating protein 1	ARFGAP1	9.12003	2.92966	Up	3.30841	0.00093829	0.0133741	HTN
55752	septin 11	SEPTIN11	49.2066	1.60923	Up	3.35945	0.000780974	0.0118809	HTN
55766	H2A.J histone	H2AJ	17.9231	1.86403	Up	2.86811	0.0041293	0.0325156	HTN
55769	zinc finger protein 83	ZNF83	17.5124	2.8324	Up	3.6247	0.000289293	0.00642487	HTN
55789	DEP domain containing 1B	DEPDC1B	27.6658	2.90112	Up	5.24518	1.56e-07	3.21e-05	HTN
55790	chondroitin sulfate N-acetylgalactosaminyltransferase 1	CSGALNACT1	31.7454	1.40322	Up	2.7278	0.00637576	0.0433676	HTN
55803	ArfGAP with dual PH domains 2	ADAP2	6.78948	2.36824	Up	2.85147	0.00435176	0.0336471	HTN
55829	selenoprotein S	SELENOS	10.6899	2.26218	Up	2.72955	0.00634218	0.0432339	HTN
55831	ER membrane protein complex subunit 3	EMC3	4.92248	2.90476	Up	3.09768	0.0019504	0.0208619	HTN
55843	Rho GTPase activating protein 15	ARHGAP15	67.0893	-0.959728	Down	-3.07632	0.00209573	0.0218896	HTN
55870	ASH1 like histone lysine methyltransferase	ASH1L	32.3049	1.14612	Up	2.67149	0.00755151	0.0477627	HTN
55885	LIM domain only 3	LMO3	7.40263	-1.85748	Down	-3.27472	0.00105767	0.0144907	HTN
55892	myoneurin	MYNN	18.189	-1.91869	Down	-3.20743	0.00133928	0.0166866	HTN
55893	zinc finger protein 395	ZNF395	134.138	1.04281	Up	3.01749	0.00254874	0.0246917	HTN
55907	cytidine monophosphate N-acetylneuraminic acid synthetase	CMAS	113.5	0.951747	Up	3.46463	0.000530969	0.00929821	HTN
55909	bridging integrator 3	BIN3	3.165	2.48173	Up	2.671	0.00756259	0.047773	HTN
55917	CTTNBP2 N-terminal like	CTTNBP2NL	23.6779	1.47894	Up	3.77825	0.000157932	0.00425771	HTN
55929	DNA methyltransferase 1 associated protein 1	DMAP1	2.68091	3.43395	Up	2.81175	0.00492728	0.0366361	HTN
56165	tudor domain containing 1	TDRD1	41.15	-1.16624	Down	-3.382	0.000719603	0.0113471	HTN
56171	dynein axonemal heavy chain 7	DNAH7	84.976	-1.05276	Down	-4.35452	1.33e-05	0.000823524	HTN
56181	mitochondrial fission regulator 1 like	MTFR1L	24.647	3.16219	Up	4.06879	4.73e-05	0.00188351	HTN
56257	methylphosphate capping enzyme	MEPCE	2.74859	3.41413	Up	2.68286	0.00729966	0.0468074	HTN
56270	WD repeat domain 45B	WDR45B	10.9561	2.02182	Up	2.74387	0.00607187	0.041963	HTN
56271	brain expressed X-linked 4	BEX4	19.447	3.02645	Up	4.19372	2.74e-05	0.00130305	HTN
56647	BRCA2 and CDKN1A interacting protein	BCCIP	11.5074	2.1863	Up	3.69952	0.000216006	0.0052682	HTN
56654	neural proliferation, differentiation and control 1	NPDC1	5.39838	2.36046	Up	2.69835	0.00696838	0.0455927	HTN
56731	SLC2A4 regulator	SLC2A4RG	9.75839	2.52604	Up	2.97665	0.00291419	0.0265427	HTN
56776	formin 2	FMN2	41.8419	-1.25611	Down	-3.19561	0.00139538	0.0170992	HTN
56850	GRIP1 associated protein 1	GRIPAP1	6.21788	2.54748	Up	3.28934	0.00100424	0.0140816	HTN
56851	ER membrane protein complex subunit 7	EMC7	7.88009	3.27308	Up	2.9358	0.00332686	0.0289433	HTN
56890	Mdm1 nuclear protein	MDM1	39.2997	0.935315	Up	2.77618	0.00550024	0.0394924	HTN
56891	galectin 14	LGALS14	5.51701	3.84164	Up	4.39059	1.13e-05	0.000723032	HTN
56892	transcriptional and immune response regulator	TCIM	29.5667	-6.76851	Down	-4.20795	2.58e-05	0.0152599	PTSI
56897	WRN helicase interacting protein 1	WRNIP1	15.3603	2.56215	Up	3.31404	0.000919596	0.0131599	HTN
56904	SH3 domain containing GRB2 like, endophilin B2	SH3GLB2	26.9646	3.19473	Up	4.28369	1.84e-05	0.0010107	HTN
56905	chromosome 15 open reading frame 39	C15orf39	5.72405	2.82508	Up	3.07218	0.00212505	0.0220527	HTN
56918	folate transporter-like protein C2orf83	C2orf83	9.19471	-2.82757	Down	-3.82094	0.000132942	0.00377113	HTN
56922	methylcrotonyl-CoA carboxylase subunit 1	MCCC1	12.2171	-1.539	Down	-2.88337	0.00393444	0.0316495	HTN
56926	nicalin	NCLN	5.01364	3.30209	Up	3.12705	0.00176573	0.0196757	HTN
56957	OTU deubiquitinase 7B	OTUD7B	54.2285	1.39038	Up	3.88723	0.000101395	0.0264109	PTSI
56992	kinesin family member 15	KIF15	30.6073	-1.27969	Down	-3.22306	0.00126828	0.0161577	HTN
57003	coiled-coil domain containing 47	CCDC47	26.6544	2.13671	Up	3.42025	0.000625625	0.0103467	HTN
57062	DEAD-box helicase 24	DDX24	24.0916	2.25669	Up	3.17252	0.0015112	0.0177881	HTN
57082	kinetochore scaffold 1	KNL1	7.36027	-5.27789	Down	-3.53096	0.000414048	0.0432425	PTSI
57124	CD248 molecule	CD248	13.6948	3.43884	Up	2.89419	0.00380132	0.030975	HTN
57134	mannosidase alpha class 1C member 1	MAN1C1	46.5838	2.34296	Up	4.34308	1.4e-05	0.000849685	HTN
57136	adipocyte plasma membrane associated protein	APMAP	20.737	2.74519	Up	3.32935	0.000870493	0.0128081	HTN
57161	pellino E3 ubiquitin protein ligase family member 2	PELI2	17.3713	-1.28713	Down	-2.78888	0.00528902	0.0383921	HTN
57169	zinc finger NFX1-type containing 1	ZNFX1	10.8366	2.48302	Up	2.91612	0.00354411	0.0298782	HTN
57185	NIPA like domain containing 3	NIPAL3	19.182	1.38503	Up	3.32416	0.000886849	0.0128974	HTN
57186	Ral GTPase activating protein catalytic subunit alpha 2	RALGAPA2	22.2997	2.08129	Up	3.73583	0.000187094	0.00465157	HTN
57210	solute carrier family 45 member 4	SLC45A4	4.2772	2.93319	Up	2.6615	0.00777942	0.0483962	HTN
57211	adhesion G protein-coupled receptor G6	ADGRG6	43.7911	2.01995	Up	3.28024	0.00103719	0.0143196	HTN
57217	tetratricopeptide repeat domain 7A	TTC7A	3.90091	2.56242	Up	2.68606	0.00722996	0.0465271	HTN
57326	PBX homeobox interacting protein 1	PBXIP1	11.27	2.40517	Up	3.05556	0.0022464	0.0228208	HTN
57414	rhomboid domain containing 2	RHBDD2	4.95528	3.19434	Up	3.45532	0.000549631	0.009583	HTN
57458	transmembrane and coiled-coil domain family 3	TMCC3	60.8343	1.31046	Up	3.52183	0.000428577	0.00832888	HTN
57470	leucine rich repeat containing 47	LRRC47	8.48474	2.54186	Up	2.951	0.00316745	0.0281932	HTN
57479	proline rich 12	PRR12	2.90462	3.26957	Up	2.70947	0.00673902	0.0447223	HTN
57515	serine incorporator 1	SERINC1	78.3152	0.991418	Up	3.0987	0.00194373	0.0208261	HTN
57520	HECT, C2 and WW domain containing E3 ubiquitin protein ligase 2	HECW2	6.32402	-5.84634	Down	-4.18644	2.83e-05	0.0319262	TSI
57528	potassium channel tetramerization domain containing 16	KCTD16	139.205	-0.919179	Down	-3.71739	0.000201295	0.00493822	HTN
57556	semaphorin 6A	SEMA6A	24.4837	1.7887	Up	3.5056	0.000455584	0.0086012	HTN
57561	arrestin domain containing 3	ARRDC3	84.9039	-2.02692	Down	-3.79576	0.000147193	0.0305595	PTSI
57602	ubiquitin specific peptidase 36	USP36	20.6154	2.40897	Up	4.01571	5.93e-05	0.00215977	HTN
57605	phosphatidylinositol transfer protein membrane associated 2	PITPNM2	2.80463	3.76382	Up	2.95021	0.00317556	0.0281932	HTN
57609	disco interacting protein 2 homolog B	DIP2B	19.1941	1.3066	Up	2.81751	0.0048398	0.0363521	HTN
57623	zinc finger and AT-hook domain containing	ZFAT	26.446	3.16871	Up	4.96284	6.95e-07	9.45e-05	HTN
57645	pogo transposable element derived with KRAB domain	POGK	5.92799	2.64011	Up	2.7623	0.00573953	0.0404168	HTN
57648	KIAA1522	KIAA1522	5.55903	3.24846	Up	3.26689	0.00108735	0.014795	HTN
57655	GRAM domain containing 1A	GRAMD1A	3.50083	3.21232	Up	2.6575	0.00787226	0.0487123	HTN
57674	ring finger protein 213	RNF213	43.8281	1.3178	Up	2.99561	0.00273893	0.0256616	HTN
57680	chromodomain helicase DNA binding protein 8	CHD8	34.1761	1.07174	Up	2.98564	0.00282987	0.0261011	HTN
57720	G protein-coupled receptor 107	GPR107	30.9205	2.46715	Up	3.55872	0.000372671	0.00750293	HTN
57732	zinc finger FYVE-type containing 28	ZFYVE28	24.7189	-1.58228	Down	-2.66658	0.00766284	0.0481152	HTN, PTSI
57795	BMP/retinoic acid inducible neural specific 2	BRINP2	4.69065	-3.0168	Down	-3.26577	0.00109169	0.014795	HTN
58155	polypyrimidine tract binding protein 2	PTBP2	175.273	-1.09907	Down	-3.14998	0.00163281	0.0186931	HTN
58190	CTD small phosphatase 1	CTDSP1	46.3288	3.30423	Up	4.48145	7.41e-06	0.000526855	HTN
58489	abhydrolase domain containing 17C, depalmitoylase	ABHD17C	12.1961	3.03463	Up	4.06057	4.9e-05	0.00192375	HTN
58494	junctional adhesion molecule 2	JAM2	10.3716	2.082	Up	2.78499	0.00535286	0.0387433	HTN
58508	lysine methyltransferase 2C	KMT2C	191.014	0.993095	Up	3.67326	0.000239477	0.00560091	HTN
58517	RNA binding motif protein 25	RBM25	96.5407	1.39383	Up	3.96748	7.26e-05	0.00246099	HTN
58533	sorting nexin 6	SNX6	19.0885	1.69344	Up	2.86655	0.00414978	0.0326154	HTN
58986	post-GPI attachment to proteins 6	PGAP6	15.8525	2.19997	Up	2.66118	0.00778679	0.0483962	HTN
59338	pleckstrin homology domain containing A1	PLEKHA1	349.947	0.912138	Up	3.02026	0.00252558	0.0245721	HTN
60343	FAM3 metabolism regulating signaling molecule A	FAM3A	9.86863	2.48693	Up	2.8881	0.00387576	0.031372	HTN
60437	cadherin 26	CDH26	20.6863	-1.1298	Down	-2.69316	0.00707787	0.045988	HTN
60481	ELOVL fatty acid elongase 5	ELOVL5	51.9526	-0.804329	Down	-3.1584	0.00158637	0.0183626	HTN
60485	salvador family WW domain containing protein 1	SAV1	8.24248	2.11956	Up	3.31576	0.000913948	0.013121	HTN
60491	NGG1 interacting factor 3 like 1	NIF3L1	2.85919	3.94007	Up	3.57245	0.000353654	0.0073038	HTN
60676	pappalysin 2	PAPPA2	642.768	2.6015	Up	6.72057	1.81e-11	4.54e-08	HTN, PTSF, PTSI, TSF
63035	BCL6 corepressor like 1	BCORL1	13.5448	2.54275	Up	3.08185	0.00205718	0.0216349	HTN
63892	THADA armadillo repeat containing	THADA	26.3801	-1.48159	Down	-2.98545	0.00283164	0.0261011	HTN
63923	tenascin N	TNN	8.17727	-5.54096	Down	-3.52471	0.00042394	0.0432425	PTSI
63932	STING1 ER exit protein 1	STEEP1	4.94694	2.35548	Up	2.83662	0.00455932	0.0348723	HTN
63982	anoctamin 3	ANO3	8.46125	-1.91256	Down	-3.11767	0.00182284	0.0200705	HTN
64065	p53 apoptosis effector related to PMP22	PERP	21.6287	1.67287	Up	2.65065	0.00803362	0.0493432	HTN
64083	golgi phosphoprotein 3	GOLPH3	24.7518	1.93849	Up	3.14398	0.00166668	0.0189768	HTN
64110	MAGE family member F1	MAGEF1	5.75899	2.89373	Up	2.84386	0.00445709	0.034305	HTN
64114	transmembrane BAX inhibitor motif containing 1	TMBIM1	27.2489	3.55093	Up	4.70393	2.55e-06	0.000252234	HTN
64115	V-set immunoregulatory receptor	VSIR	20.0829	3.25844	Up	4.58548	4.53e-06	0.000368717	HTN
64118	dihydrouridine synthase 1 like	DUS1L	4.67966	3.27814	Up	2.91329	0.00357637	0.0300315	HTN
64220	signaling receptor and transporter of retinol STRA6	STRA6	21.0741	2.93637	Up	4.29976	1.71e-05	0.000960102	HTN
64236	PDZ and LIM domain 2	PDLIM2	12.8223	2.59865	Up	3.02587	0.00247916	0.0243755	HTN
64285	rhomboid 5 homolog 1	RHBDF1	11.198	2.77057	Up	2.8547	0.00430778	0.0334552	HTN
64319	fibrosin	FBRS	25.7295	2.9161	Up	3.13665	0.00170887	0.0192302	HTN
64320	ring finger protein 25	RNF25	3.56723	2.11719	Up	2.9821	0.00286278	0.0263	HTN
64374	SIL1 nucleotide exchange factor	SIL1	23.9191	3.61305	Up	5.3575	8.44e-08	2.12e-05	HTN, PTSF
64397	zinc finger protein 106	ZNF106	20.0915	1.57919	Up	3.12396	0.00178432	0.0198124	HTN
64434	nucleolar protein with MIF4G domain 1	NOM1	8.06946	1.8042	Up	2.75698	0.00583375	0.0408102	HTN
64478	CUB and Sushi multiple domains 1	CSMD1	22.0593	-1.0868	Down	-3.06881	0.00214914	0.0222269	HTN
64581	C-type lectin domain containing 7A	CLEC7A	8.23339	-5.02199	Down	-3.52647	0.000421136	0.0432425	PTSI
64599	GRB10 interacting GYF protein 1	GIGYF1	19.2176	1.40124	Up	3.10956	0.00187367	0.0203859	HTN
64693	cutaneous T cell lymphoma-associated antigen 1	CTAGE1	9.70981	-2.14485	Down	-4.1238	3.73e-05	0.00158365	HTN
64743	WD repeat domain 13	WDR13	38.1715	2.91307	Up	4.30876	1.64e-05	0.0151443	PTSF, TSF, HTN, PTSI
64750	SMAD specific E3 ubiquitin protein ligase 2	SMURF2	67.3973	-0.964064	Down	-3.2525	0.00114396	0.0151592	HTN
64759	tensin 3	TNS3	36.992	2.27566	Up	4.37894	1.19e-05	0.000754139	HTN
64764	cAMP responsive element binding protein 3 like 2	CREB3L2	52.5908	1.90289	Up	3.93531	8.31e-05	0.00269852	HTN
64773	PC-esterase domain containing 1A	PCED1A	7.99931	2.61923	Up	3.30824	0.000938834	0.0133741	HTN
64778	fibronectin type III domain containing 3B	FNDC3B	60.5969	2.22928	Up	3.97378	7.07e-05	0.00244099	HTN
64780	microtubule associated monooxygenase, calponin and LIM domain containing 1	MICAL1	2.34042	3.52542	Up	2.89585	0.00378128	0.030865	HTN
64787	EPS8 like 2	EPS8L2	72.1391	3.28064	Up	6.72474	1.76e-11	4.54e-08	HTN, TSF, PTSF
64855	niban apoptosis regulator 2	NIBAN2	26.4396	2.62818	Up	3.158	0.00158856	0.018371	HTN
64897	chromosome 12 open reading frame 43	C12orf43	3.12637	2.29259	Up	2.83187	0.0046276	0.0352825	HTN
64969	mitochondrial ribosomal protein S5	MRPS5	17.8241	1.5795	Up	2.97016	0.00297648	0.0269021	HTN
65117	arginine and serine rich coiled-coil 2	RSRC2	37.6854	1.5778	Up	3.43075	0.000601909	0.0100587	HTN
65124	sosondowah ankyrin repeat domain family member C	SOWAHC	10.0669	2.73003	Up	3.74097	0.000183314	0.00462144	HTN
65217	protocadherin related 15	PCDH15	28.8615	-1.17807	Down	-3.56242	0.000367454	0.00744661	HTN
65982	zinc finger and SCAN domain containing 18	ZSCAN18	7.18125	2.35073	Up	2.71226	0.0066826	0.0445128	HTN
65983	GRAM domain containing 2B	GRAMD2B	38.6986	1.72881	Up	3.51185	0.000445001	0.00843954	HTN
65992	DDRGK domain containing 1	DDRGK1	6.66978	2.87347	Up	3.2414	0.00118946	0.0155162	HTN
66005	chitinase domain containing 1	CHID1	26.2663	3.34491	Up	4.51822	6.24e-06	0.000472879	HTN
66035	solute carrier family 2 member 11	SLC2A11	13.7776	2.01888	Up	3.17475	0.00149964	0.0176852	HTN
66036	myotubularin related protein 9	MTMR9	76.1121	1.09185	Up	3.10009	0.0019346	0.0207817	HTN
66037	boule homolog, RNA binding protein	BOLL	14.944	-1.18513	Down	-2.66903	0.00760718	0.0478973	HTN
79001	vitamin K epoxide reductase complex subunit 1	VKORC1	5.8667	2.57083	Up	2.70918	0.00674506	0.0447315	HTN
79002	telomerase RNA component interacting RNase	TRIR	12.4881	2.55682	Up	3.21417	0.0013082	0.0164539	HTN
79004	CUE domain containing 2	CUEDC2	3.67744	2.87879	Up	2.7218	0.00649276	0.0438541	HTN
79022	transmembrane protein 106C	TMEM106C	16.9507	3.03229	Up	4.34421	1.4e-05	0.000849685	HTN
79026	AHNAK nucleoprotein	AHNAK	79.6164	2.99471	Up	4.6449	3.4e-06	0.000312174	HTN
79027	zinc finger protein 655	ZNF655	12.73	2.17114	Up	3.11426	0.0018441	0.0201743	HTN
79058	ASPSCR1 tether for SLC2A4, UBX domain containing	ASPSCR1	4.05702	4.53538	Up	3.69766	0.000217595	0.00527614	HTN
79065	autophagy related 9A	ATG9A	6.89173	3.53935	Up	3.46919	0.000522022	0.00920403	HTN
79089	transmembrane and ubiquitin like domain containing 2	TMUB2	15.9911	2.69181	Up	3.68635	0.000227496	0.00539606	HTN
79137	reticulophagy regulator family member 2	RETREG2	6.2176	2.00052	Up	2.71821	0.00656359	0.0440713	HTN
79144	pancreatic progenitor cell differentiation and proliferation factor	PPDPF	9.2552	3.07979	Up	3.03221	0.0024277	0.0240583	HTN
79161	transmembrane protein 243	TMEM243	67.3082	-0.985874	Down	-2.93764	0.00330724	0.0289092	HTN
79169	chromosome 1 open reading frame 35	C1orf35	7.10973	2.20794	Up	2.82018	0.00479969	0.0361532	HTN
79171	RNA binding motif protein 42	RBM42	3.34326	3.10417	Up	3.27775	0.00104637	0.0143988	HTN
79188	transmembrane protein 43	TMEM43	13.4351	2.8223	Up	3.2391	0.00119909	0.0155814	HTN
79444	baculoviral IAP repeat containing 7	BIRC7	2.15463	3.45404	Up	2.71431	0.00664148	0.044358	HTN
79469	deleted in lymphocytic leukemia 2 like	DLEU2L	21.7566	-1.17301	Down	-2.75067	0.00594735	0.041374	HTN
79586	chondroitin polymerizing factor	CHPF	33.4595	3.28836	Up	4.48073	7.44e-06	0.000526855	HTN
79602	adiponectin receptor 2	ADIPOR2	13.3342	2.30931	Up	3.38785	0.000704417	0.0111356	HTN
79641	rogdi atypical leucine zipper	ROGDI	3.70103	3.9609	Up	3.53937	0.000401078	0.00788073	HTN
79648	microcephalin 1	MCPH1	87.5713	-0.790626	Down	-3.00329	0.00267074	0.0252491	HTN
79649	MAP7 domain containing 3	MAP7D3	24.2012	1.92538	Up	3.77471	0.000160193	0.00429098	HTN
79676	2-oxoglutarate and iron dependent oxygenase domain containing 2	OGFOD2	2.37071	3.26224	Up	2.66349	0.00773338	0.0483038	HTN
79689	STEAP4 metalloreductase	STEAP4	30.3617	2.21383	Up	4.26729	1.98e-05	0.00106736	HTN
79696	zinc finger C2HC-type containing 1C	ZC2HC1C	50.7606	1.26749	Up	3.21137	0.00132104	0.0165412	HTN
79698	zinc finger matrin-type 4	ZMAT4	27.6165	-0.803668	Down	-2.71857	0.0065564	0.0440703	HTN
79699	zyg-11 family member B, cell cycle regulator	ZYG11B	256.095	1.19086	Up	3.65096	0.00026126	0.00597656	HTN
79710	MORC family CW-type zinc finger 4	MORC4	40.5115	2.43711	Up	3.46054	0.000539097	0.00942556	HTN
79717	phosphopantothenoylcysteine synthetase	PPCS	15.1801	2.21954	Up	2.90211	0.0037066	0.0305629	HTN
79734	potassium channel tetramerization domain containing 17	KCTD17	2.7447	4.28774	Up	3.15319	0.00161498	0.0185245	HTN
79745	CAP-Gly domain containing linker protein family member 4	CLIP4	29.3252	1.82041	Up	4.20066	2.66e-05	0.0012832	HTN
79750	zinc finger protein 385D	ZNF385D	56.4608	-1.05364	Down	-4.02967	5.59e-05	0.00207775	HTN
79762	chromosome 1 open reading frame 115	C1orf115	37.7505	3.26255	Up	4.58751	4.49e-06	0.000367522	HTN
79768	katanin regulatory subunit B1 like 1	KATNBL1	27.2115	2.07241	Up	4.59794	4.27e-06	0.000358986	HTN
79776	zinc finger homeobox 4	ZFHX4	13.9459	-3.92574	Down	-3.4726	0.000515441	0.0466927	PTSI
79789	calmin	CLMN	197.588	0.587524	Up	2.83491	0.00458384	0.0349958	HTN
79809	tetratricopeptide repeat domain 21B	TTC21B	41.6171	-1.3082	Down	-4.1893	2.8e-05	0.0013107	HTN
79811	SAFB like transcription modulator	SLTM	40.5275	1.79838	Up	3.36625	0.000761981	0.0117061	HTN
79846	cilia and flagella associated protein 69	CFAP69	12.656	-1.43857	Down	-2.72036	0.00652099	0.0439265	HTN, PTSI
79865	triggering receptor expressed on myeloid cells like 2	TREML2	5.78784	4.59446	Up	4.73898	2.15e-06	0.00022439	HTN
79869	cleavage and polyadenylation specific factor 7	CPSF7	7.57476	2.74579	Up	3.0283	0.00245931	0.0242564	HTN
79918	SET domain containing 6, protein lysine methyltransferase	SETD6	5.76112	-5.58354	Down	-3.75014	0.000176734	0.032882	PTSI
79925	sperm flagellar 2	SPEF2	16.0541	-1.18069	Down	-2.99578	0.00273748	0.0256616	HTN, PTSF
79939	solute carrier family 35 member E1	SLC35E1	13.5391	3.06291	Up	3.63333	0.000279792	0.00630094	HTN
79947	dehydrodolichyl diphosphate synthase subunit	DHDDS	6.78079	1.7584	Up	2.65102	0.00802492	0.0493139	HTN
79961	DENN domain containing 2D	DENND2D	2.75405	3.98422	Up	2.95695	0.00310702	0.0278211	HTN
79987	sushi, von Willebrand factor type A, EGF and pentraxin domain containing 1	SVEP1	120.283	2.26281	Up	5.46405	4.65e-08	1.5e-05	HTN
80003	pecanex 2	PCNX2	30.4592	-1.0621	Down	-2.94727	0.00320596	0.0283227	HTN
80034	cysteine and serine rich nuclear protein 3	CSRNP3	11.0741	-1.626	Down	-2.69439	0.0070517	0.0458983	HTN
80078	lung cancer associated lncRNA 1	LCAL1	11.3714	4.03963	Up	5.09855	3.42e-07	6.12e-05	HTN
80097	mitotic spindle organizing protein 2B	MZT2B	6.50393	2.53444	Up	2.72272	0.00647475	0.0437561	HTN
80114	BicC family RNA binding protein 1	BICC1	13.2548	-2.11516	Down	-3.41439	0.000639255	0.0104754	HTN
80131	leucine rich repeat containing 8 VRAC subunit E	LRRC8E	5.59608	2.17794	Up	2.92707	0.0034217	0.0293195	HTN
80139	zinc finger protein 703	ZNF703	26.6852	3.08509	Up	3.9788	6.93e-05	0.00241868	HTN
80142	prostaglandin E synthase 2	PTGES2	6.53561	2.57009	Up	3.0222	0.00250946	0.0245004	HTN
80143	suppressor of IKBKE 1	SIKE1	19.3316	-1.01098	Down	-2.7562	0.0058478	0.0408856	HTN
80145	THO complex 7	THOC7	8.50031	2.02625	Up	2.66135	0.00778269	0.0483962	HTN
80157	cell wall biogenesis 43 C-terminal homolog	CWH43	6.88397	-2.13794	Down	-2.70988	0.00673085	0.0446917	HTN
80233	FA core complex associated protein 100	FAAP100	6.52598	3.422	Up	3.93693	8.25e-05	0.00268918	HTN
80262	phagosome assembly factor 1	PHAF1	26.1833	-1.75667	Down	-3.14013	0.00168872	0.0190891	HTN
80271	inositol-trisphosphate 3-kinase C	ITPKC	8.97568	2.74005	Up	3.75844	0.000170977	0.00447466	HTN
80279	CDK5 regulatory subunit associated protein 3	CDK5RAP3	6.85555	2.45625	Up	2.69769	0.00698235	0.0456596	HTN
80303	EF-hand domain family member D1	EFHD1	16.3873	3.22383	Up	3.05946	0.00221739	0.0226731	HTN
80305	TraB domain containing	TRABD	4.60626	3.39902	Up	2.99122	0.00277864	0.025879	HTN
80307	fer-1 like family member 4 (pseudogene)	FER1L4	18.9104	3.82434	Up	6.27066	3.6e-10	2.82e-07	HTN
80325	ankyrin repeat and BTB domain containing 1	ABTB1	6.10889	2.78001	Up	3.33368	0.000857048	0.0126775	HTN
80344	DDB1 and CUL4 associated factor 11	DCAF11	3.27657	3.18923	Up	2.89992	0.00373259	0.030663	HTN
80347	Coenzyme A synthase	COASY	13.0308	3.10191	Up	3.75037	0.000176576	0.00454929	HTN
80704	solute carrier family 19 member 3	SLC19A3	20.7849	1.3906	Up	3.00972	0.00261491	0.0250106	HTN
80760	inter-alpha-trypsin inhibitor heavy chain 5	ITIH5	45.0805	2.08479	Up	4.50951	6.5e-06	0.000481978	HTN
80816	ASXL transcriptional regulator 3	ASXL3	79.4445	-0.750844	Down	-3.0064	0.00264363	0.0250685	HTN
80824	dual specificity phosphatase 16	DUSP16	11.4148	1.94139	Up	2.88313	0.00393739	0.0316495	HTN
80829	ZFP91 zinc finger protein, atypical E3 ubiquitin ligase	ZFP91	20.6499	1.94125	Up	3.2438	0.00117945	0.0154516	HTN
80854	SET domain containing 7, histone lysine methyltransferase	SETD7	10.2968	2.02746	Up	2.95847	0.00309171	0.0277431	HTN
80856	lunapark, ER junction formation factor	LNPK	966.877	1.01654	Up	2.90885	0.00362758	0.0302564	HTN
81502	histocompatibility minor 13	HM13	9.03568	1.89987	Up	2.68202	0.00731787	0.0468457	HTN
81539	solute carrier family 38 member 1	SLC38A1	79.8166	1.98149	Up	4.51501	6.33e-06	0.000472879	HTN
81544	glycerophosphodiester phosphodiesterase domain containing 5	GDPD5	36.402	3.6239	Up	5.18918	2.11e-07	4.07e-05	HTN
81553	CYFIP related Rac1 interactor A	CYRIA	8.03695	2.55295	Up	3.23902	0.00119943	0.0155814	HTN
81607	nectin cell adhesion molecule 4	NECTIN4	12.2931	2.73201	Up	3.43438	0.000593921	0.0100311	HTN
81631	microtubule associated protein 1 light chain 3 beta	MAP1LC3B	22.2751	2.28015	Up	2.96717	0.0030056	0.0271261	HTN
81669	cyclin L2	CCNL2	33.6608	2.28015	Up	2.96597	0.00301726	0.0272117	HTN
81688	chromosome 6 open reading frame 62	C6orf62	257.925	0.901121	Up	2.88662	0.003894	0.0314531	HTN
81698	long intergenic non-protein coding RNA 597	LINC00597	15.2375	-4.03353	Down	-3.55751	0.000374381	0.0423986	PTSI
81790	ring finger protein 170	RNF170	7.67556	1.61723	Up	3.13398	0.00172452	0.0193541	HTN
81856	zinc finger protein 611	ZNF611	17.2354	1.66788	Up	3.28284	0.00102768	0.0142827	HTN
81858	SHANK associated RH domain interactor	SHARPIN	3.57653	3.23747	Up	2.93723	0.00331155	0.0289092	HTN
81876	RAB1B, member RAS oncogene family	RAB1B	12.3509	1.95127	Up	2.92156	0.00348282	0.029529	HTN
83641	family with sequence similarity 107 member B	FAM107B	20.7371	2.0858	Up	3.87505	0.000106605	0.00321097	HTN
83856	fibronectin type III and SPRY domain containing 1 like	FSD1L	51.6847	-0.8686	Down	-3.02286	0.002504	0.0244878	HTN
83860	TATA-box binding protein associated factor 3	TAF3	22.2281	1.692	Up	3.47199	0.000516609	0.00918612	HTN
83862	transmembrane protein 120A	TMEM120A	7.46292	2.30477	Up	2.65763	0.00786915	0.0487123	HTN
83931	serine/threonine kinase 40	STK40	7.95846	3.075	Up	3.4751	0.000510658	0.00913739	HTN
84059	adhesion G protein-coupled receptor V1	ADGRV1	38.4071	-1.11936	Down	-3.43421	0.000594288	0.0100311	HTN, PTSI
84069	pleckstrin homology domain containing N1	PLEKHN1	9.65706	4.11012	Up	4.27758	1.89e-05	0.00103426	HTN
84101	ubiquitin specific peptidase 44	USP44	47.0345	-1.04434	Down	-3.51068	0.000446967	0.00845798	HTN
84135	UTP15 small subunit processome component	UTP15	23.1314	-2.8662	Down	-3.91905	8.89e-05	0.024375	PTSI
84148	lysine acetyltransferase 8	KAT8	4.81607	3.04309	Up	3.3752	0.000737611	0.0115152	HTN
84162	KIAA1109	KIAA1109	233.271	-0.452024	Down	-2.69104	0.00712297	0.0460591	HTN
84172	RNA polymerase I subunit B	POLR1B	7.4182	-1.86891	Down	-2.66426	0.00771585	0.0482956	HTN
84190	methyltransferase like 25	METTL25	26.2026	-0.964758	Down	-2.72936	0.00634575	0.0432339	HTN
84191	cytosolic iron-sulfur assembly component 2A	CIAO2A	10.7301	1.98427	Up	2.65513	0.00792773	0.0489378	HTN
84220	RANBP2 like and GRIP domain containing 5	RGPD5	41.6023	-0.874852	Down	-2.6836	0.00728347	0.0467275	HTN
84250	SMC5-SMC6 complex localization factor 1	SLF1	53.3109	-1.2729	Down	-4.1395	3.48e-05	0.0015046	HTN
84287	zinc finger DHHC-type palmitoyltransferase 16	ZDHHC16	2.59594	3.84884	Up	2.91933	0.00350781	0.029672	HTN
84289	inhibitor of growth family member 5	ING5	8.69065	2.85981	Up	4.63612	3.55e-06	0.000320172	HTN
84299	migration and invasion enhancer 1	MIEN1	4.44589	4.00625	Up	3.76345	0.000167584	0.00443215	HTN
84307	zinc finger protein 397	ZNF397	8.87506	1.97426	Up	2.74534	0.00604479	0.0418429	HTN
84312	BRMS1 like transcriptional repressor	BRMS1L	476.977	0.954779	Up	2.65296	0.00797897	0.0491762	HTN
84320	acyl-CoA binding domain containing 6	ACBD6	7.84067	2.31861	Up	2.8082	0.00498191	0.0368455	HTN
84466	multiple EGF like domains 10	MEGF10	13.5626	-4.91991	Down	-3.6751	0.000237761	0.0376075	PTSI
84525	HOP homeobox	HOPX	88.4421	3.91901	Up	4.98391	6.23e-07	8.68e-05	HTN, TSF
84532	acyl-CoA synthetase short chain family member 1	ACSS1	21.9563	2.20557	Up	2.70993	0.0067297	0.0446917	HTN
84570	collagen type XXV alpha 1 chain	COL25A1	27.3457	-1.383	Down	-2.80769	0.00498977	0.0368654	HTN
84765	zinc finger protein 577	ZNF577	6.64484	-5.25867	Down	-3.5634	0.000366081	0.0419143	PTSI
84836	abhydrolase domain containing 14B	ABHD14B	2.66957	3.04714	Up	2.96975	0.0029804	0.0269181	HTN
84879	major facilitator superfamily domain containing 2A	MFSD2A	140.542	2.92253	Up	4.19863	2.69e-05	0.00521216	TSF, HTN, PTSF
84918	LDL receptor related protein 11	LRP11	16.7587	1.45728	Up	2.71865	0.00655495	0.0440703	HTN
84919	protein phosphatase 1 regulatory subunit 15B	PPP1R15B	23.418	1.79514	Up	3.48295	0.000495918	0.00898385	HTN
84940	coronin 6	CORO6	17.4186	4.41132	Up	6.02727	1.67e-09	9.24e-07	HTN
84951	tensin 4	TNS4	11.3861	3.54439	Up	4.60863	4.05e-06	0.000349015	HTN
84975	major facilitator superfamily domain containing 5	MFSD5	3.69729	3.15886	Up	2.68133	0.00733293	0.0468769	HTN
85014	transmembrane protein 141	TMEM141	8.97058	3.24036	Up	3.5745	0.0003509	0.00727089	HTN
85027	small integral membrane protein 3	SMIM3	6.74063	3.0251	Up	2.76818	0.00563703	0.039992	HTN
85236	H2B clustered histone 12	H2BC12	22.2404	2.84347	Up	3.46943	0.000521564	0.00920403	HTN
85378	tubulin gamma complex associated protein 6	TUBGCP6	5.80382	2.55789	Up	3.14401	0.00166651	0.0189768	HTN
85416	Zic family member 5	ZIC5	22.343	-1.29091	Down	-3.49962	0.000465923	0.00870464	HTN
85440	dedicator of cytokinesis 7	DOCK7	27.1381	-1.02075	Down	-2.70643	0.00680108	0.0449201	HTN
85445	contactin associated protein family member 4	CNTNAP4	21.927	-1.55367	Down	-2.99316	0.00276106	0.0257888	HTN
85450	inositol 1,4,5-trisphosphate receptor interacting protein	ITPRIP	6.43068	2.41435	Up	2.78263	0.005392	0.0389367	HTN
85456	tankyrase 1 binding protein 1	TNKS1BP1	14.3333	2.57411	Up	3.60252	0.000315148	0.00682523	HTN
85460	zinc finger protein 518B	ZNF518B	58.2378	-0.667449	Down	-2.68899	0.00716679	0.0462155	HTN
85462	FH2 domain containing 1	FHDC1	20.0029	2.01492	Up	3.54112	0.00039843	0.00785206	HTN
85477	scinderin	SCIN	10.8095	2.25972	Up	3.33702	0.000846814	0.0126077	HTN
89869	phospholipase C zeta 1	PLCZ1	16.5531	-1.58639	Down	-3.60245	0.000315237	0.00682523	HTN
89941	ras homolog family member T2	RHOT2	9.38057	2.83796	Up	3.97707	6.98e-05	0.00242277	HTN
89970	ring finger and SPRY domain containing 1	RSPRY1	27.928	-1.26775	Down	-3.47962	0.000502129	0.00904409	HTN
90007	midnolin	MIDN	38.2686	2.22549	Up	4.28724	1.81e-05	0.000999039	HTN
90102	pleckstrin homology like domain family B member 2	PHLDB2	82.2003	1.57227	Up	3.54801	0.000388158	0.00772089	HTN
90196	SYS1 golgi trafficking protein	SYS1	5.37391	2.59371	Up	3.22672	0.00125216	0.0160012	HTN
90246	uncharacterized LOC90246	LOC90246	5.50048	2.33404	Up	2.88084	0.00396613	0.0317562	HTN
90333	zinc finger protein 468	ZNF468	7.15731	2.63623	Up	2.97711	0.00290982	0.0265291	HTN
90411	multiple coagulation factor deficiency 2, ER cargo receptor complex subunit	MCFD2	49.4714	1.27103	Up	2.66614	0.00767285	0.0481416	HTN
90701	SEC11 homolog C, signal peptidase complex subunit	SEC11C	8.18926	2.65034	Up	2.91634	0.0035416	0.0298772	HTN
90809	phosphatidylinositol-4,5-bisphosphate 4-phosphatase 1	PIP4P1	6.73877	2.62867	Up	2.9778	0.00290325	0.0265078	HTN
90864	splA/ryanodine receptor domain and SOCS box containing 3	SPSB3	3.84729	3.0376	Up	2.67061	0.00757128	0.047773	HTN
90952	endothelial cell adhesion molecule	ESAM	34.3115	2.69324	Up	3.88439	0.000102589	0.00313672	HTN
91039	dipeptidyl peptidase 9	DPP9	16.2504	2.31258	Up	3.44481	0.000571464	0.00978671	HTN
91683	synaptotagmin 12	SYT12	6.72139	2.73276	Up	4.06844	4.73e-05	0.00188351	HTN
91862	MARVEL domain containing 3	MARVELD3	23.5305	2.27756	Up	3.92402	8.71e-05	0.00278486	HTN
92249	long intergenic non-protein coding RNA 1278	LINC01278	5.26151	3.71098	Up	3.99283	6.53e-05	0.0023186	HTN
92667	mitochondrial genome maintenance exonuclease 1	MGME1	39.9391	-1.08643	Down	-3.47495	0.000510953	0.00913739	HTN
92689	family with sequence similarity 114 member A1	FAM114A1	22.4949	1.18056	Up	2.65005	0.00804799	0.0493831	HTN
92856	IMP U3 small nucleolar ribonucleoprotein 4	IMP4	3.65096	2.96759	Up	3.52074	0.000430339	0.00832924	HTN
92906	heterogeneous nuclear ribonucleoprotein L like	HNRNPLL	20.8351	-3.00335	Down	-3.85938	0.000113673	0.0275432	PTSI
92912	ubiquitin conjugating enzyme E2 Q2	UBE2Q2	21.8931	1.81427	Up	3.51511	0.000439579	0.00840025	HTN
92960	peroxisomal biogenesis factor 11 gamma	PEX11G	3.35412	-3.09978	Down	-3.18503	0.00144737	0.0174029	HTN
93100	nicotinate phosphoribosyltransferase	NAPRT	4.7136	3.73825	Up	3.81401	0.000136731	0.00384318	HTN
93210	post-GPI attachment to proteins phospholipase 3	PGAP3	6.02554	3.14686	Up	3.21825	0.00128973	0.016295	HTN
93426	synaptonemal complex central element protein 1	SYCE1	2.1544	4.46363	Up	2.79122	0.00525099	0.0381603	HTN
93492	transmembrane phosphoinositide 3-phosphatase and tensin homolog 2	TPTE2	47.4436	-1.68616	Down	-5.10289	3.35e-07	6.12e-05	HTN
93659	chorionic gonadotropin subunit beta 5	CGB5	7.93378	4.24517	Up	3.95876	7.53e-05	0.0025321	HTN
93978	C-type lectin domain containing 6A	CLEC6A	5.16614	-2.03384	Down	-2.69295	0.00708227	0.045988	HTN
93986	forkhead box P2	FOXP2	39.3198	-1.17087	Down	-3.0357	0.00239981	0.0238762	HTN
94115	chorionic gonadotropin subunit beta 8	CGB8	14.581	4.42182	Up	3.94738	7.9e-05	0.00261008	HTN
103910	myosin light chain 12B	MYL12B	58.3829	2.85014	Up	3.47012	0.000520219	0.00919935	HTN
113174	serum amyloid A like 1	SAAL1	15.1576	-5.28667	Down	-3.45047	0.000559612	0.047021	PTSI
113179	adenosine deaminase tRNA specific 3	ADAT3	2.16577	3.33669	Up	2.70364	0.00685836	0.045132	HTN
113201	golgi membrane protein 2	GOLM2	47.0899	-3.14993	Down	-5.41225	6.22e-08	9.26e-05	PTSI, HTN
113277	transmembrane protein 106A	TMEM106A	4.46049	2.8826	Up	3.45324	0.000553903	0.00964347	HTN
113444	small integral membrane protein 12	SMIM12	154.549	1.30607	Up	3.91843	8.91e-05	0.00282862	HTN
114088	tripartite motif containing 9	TRIM9	9.21321	-2.16673	Down	-3.10847	0.00188058	0.0203937	HTN
114335	chorionic gonadotropin subunit beta 1	CGB1	14.2627	4.8882	Up	5.09487	3.49e-07	6.12e-05	HTN
114786	XK related 4	XKR4	10.7838	-5.60782	Down	-3.79853	0.000145557	0.0305595	PTSI
114803	Myb like, SWIRM and MPN domains 1	MYSM1	30.8122	-2.12143	Down	-3.61653	0.000298575	0.0378259	PTSI
114825	PWWP domain containing 2A	PWWP2A	45.2792	-0.873512	Down	-3.18191	0.00146308	0.0175011	HTN
114876	oxysterol binding protein like 1A	OSBPL1A	51.7305	-0.714193	Down	-2.88489	0.00391547	0.0315858	HTN
114883	oxysterol binding protein like 9	OSBPL9	9.47305	-5.5027	Down	-3.86492	0.000111128	0.0275432	PTSI
114897	C1q and TNF related 1	C1QTNF1	14.8473	2.85742	Up	2.99446	0.00274928	0.0257009	HTN
114904	C1q and TNF related 6	C1QTNF6	15.6012	2.98245	Up	4.08483	4.41e-05	0.00179533	HTN
114990	vasorin	VASN	9.18344	2.62384	Up	3.10368	0.00191128	0.0206504	HTN
115196	zinc finger protein 554	ZNF554	5.68247	2.80454	Up	3.11298	0.00185206	0.0202419	HTN
116328	chromosome 8 open reading frame 34	C8orf34	10.6009	-1.69137	Down	-2.84198	0.00448341	0.0344245	HTN, PTSI
116541	mitochondrial ribosomal protein L54	MRPL54	3.05072	4.16929	Up	2.98562	0.00283006	0.0261011	HTN
116843	solute carrier family 18 member B1	SLC18B1	32.2731	-0.996863	Down	-3.11174	0.0018599	0.0202922	HTN
116931	mediator complex subunit 12L	MED12L	52.0525	-0.941014	Down	-3.06758	0.00215803	0.0222476	HTN
118429	ANTXR cell adhesion molecule 2	ANTXR2	231.023	0.872588	Up	3.22857	0.0012441	0.0159469	HTN
118487	coiled-coil-helix-coiled-coil-helix domain containing 1	CHCHD1	5.26475	2.82209	Up	2.95039	0.00317374	0.0281932	HTN
118611	chromosome 10 open reading frame 90	C10orf90	42.8203	1.36003	Up	3.11891	0.00181519	0.0200487	HTN
118788	phosphoinositide-3-kinase adaptor protein 1	PIK3AP1	8.01476	1.90688	Up	2.88077	0.003967	0.0317562	HTN
118881	catechol-O-methyltransferase domain containing 1	COMTD1	4.15943	3.67361	Up	3.34044	0.00083647	0.0124833	HTN
119392	SWI5 dependent homologous recombination repair protein 1	SFR1	5.98997	-5.17012	Down	-4.25046	2.13e-05	0.0177112	PTSF, HTN
120892	leucine rich repeat kinase 2	LRRK2	32.2568	-1.0298	Down	-3.29023	0.00100106	0.014053	HTN
121227	leucine rich repeats and immunoglobulin like domains 3	LRIG3	7.9063	-5.44454	Down	-3.66594	0.000246436	0.0376075	PTSI
124245	zinc finger CCCH-type containing 18	ZC3H18	14.0243	1.99571	Up	3.3952	0.000685786	0.0109238	HTN
124359	chromodomain Y like 2	CDYL2	23.8506	1.65145	Up	3.51939	0.000432541	0.00832924	HTN
124565	solute carrier family 38 member 10	SLC38A10	10.6728	2.58815	Up	3.09575	0.00196316	0.020927	HTN
124935	solute carrier family 43 member 2	SLC43A2	12.5031	2.99833	Up	4.39992	1.08e-05	0.000696162	HTN
125919	zinc finger protein 543	ZNF543	5.45456	-2.56828	Down	-2.94116	0.00326987	0.028721	HTN
125950	ribonucleoprotein, PTB binding 1	RAVER1	2.40342	3.02978	Up	2.68385	0.00727803	0.0467275	HTN
126003	trafficking protein particle complex subunit 5	TRAPPC5	5.80538	3.07636	Up	3.15995	0.00157797	0.0182822	HTN
126321	major facilitator superfamily domain containing 12	MFSD12	9.19096	3.43542	Up	3.94746	7.9e-05	0.00261008	HTN
126328	NADH:ubiquinone oxidoreductase subunit A11	NDUFA11	17.1976	3.20125	Up	4.15781	3.21e-05	0.0014437	HTN
126536	long intergenic non-protein coding RNA 661	LINC00661	12.622	-3.10881	Down	-3.28126	0.00103345	0.0142995	HTN
126731	centriole, cilia and spindle associated protein	CCSAP	57.009	2.90251	Up	5.02746	4.97e-07	7.86e-05	HTN, TSF
126820	dynein axonemal intermediate chain 3	DNAI3	8.38119	-1.7074	Down	-3.20438	0.00135353	0.0167667	HTN
127262	tumor protein p63 regulated 1 like	TPRG1L	6.54021	2.58483	Up	3.40084	0.000671802	0.0108109	HTN
127544	ring finger protein 19B	RNF19B	21.7362	-2.73339	Down	-3.82113	0.000132839	0.0300881	PTSI
128025	WD repeat domain 64	WDR64	46.6477	-1.02664	Down	-3.51197	0.000444806	0.00843954	HTN
129684	contactin associated protein family member 5	CNTNAP5	7.77074	-2.1826	Down	-2.92473	0.00344754	0.02942	HTN
129787	transmembrane protein 18	TMEM18	18.6044	3.83073	Up	6.32749	2.49e-10	2.4e-07	HTN
129881	cilia and flagella associated protein 210	CFAP210	2.94529	-2.97265	Down	-3.04325	0.00234036	0.0234898	HTN
130162	clathrin heavy chain linker domain containing 1	CLHC1	96.5098	-0.949869	Down	-2.9032	0.00369369	0.0305479	HTN
131583	family with sequence similarity 43 member A	FAM43A	12.2422	2.70221	Up	3.37931	0.000726691	0.0114015	HTN
132112	receptor transporter protein 1	RTP1	86.6446	1.26457	Up	3.43008	0.000603396	0.0100587	HTN
132864	cytoplasmic polyadenylation element binding protein 2	CPEB2	15.6252	-1.34719	Down	-2.67078	0.00756747	0.047773	HTN
132884	EvC ciliary complex subunit 2	EVC2	15.3069	-1.03904	Down	-3.01887	0.00253723	0.0246539	HTN
137835	transmembrane protein 71	TMEM71	8.75558	-7.23977	Down	-4.87096	1.11e-06	0.00178752	TSI, HTN
137872	alcohol dehydrogenase iron containing 1	ADHFE1	9.39497	2.82904	Up	3.38106	0.00072207	0.0113574	HTN
138009	DDB1 and CUL4 associated factor 4 like 2	DCAF4L2	3.67194	-2.57459	Down	-2.8869	0.00389055	0.0314455	HTN
140733	mono-ADP ribosylhydrolase 2	MACROD2	70.7762	-1.03785	Down	-3.0139	0.00257915	0.0248709	HTN
142679	dual specificity phosphatase 19	DUSP19	21.3742	-3.9308	Down	-3.45223	0.000555977	0.047021	PTSI
142910	lipase family member J	LIPJ	19.7686	-1.37412	Down	-3.3782	0.000729615	0.0114331	HTN
142913	cofilin 1 pseudogene 1	CFL1P1	8.60241	-5.68787	Down	-3.95931	7.52e-05	0.0220819	PTSI
143162	FERM and PDZ domain containing 2	FRMPD2	21.8653	-1.65008	Down	-2.95362	0.00314069	0.0281025	HTN
143662	mucin 15, cell surface associated	MUC15	27.0294	3.43876	Up	4.80337	1.56e-06	0.000174629	HTN
143888	protein O-glucosyltransferase 3	POGLUT3	14.7126	2.87876	Up	4.0463	5.2e-05	0.00199477	HTN
144100	pleckstrin homology domain containing A7	PLEKHA7	4.25466	2.11862	Up	2.6516	0.00801112	0.0493139	HTN
145501	isthmin 2	ISM2	15.6543	3.26924	Up	3.87699	0.000105758	0.00319916	HTN
145508	centrosomal protein 128	CEP128	22.5153	-3.79715	Down	-4.17875	2.93e-05	0.0152599	PTSI
145567	tetratricopeptide repeat domain 7B	TTC7B	7.85098	2.32037	Up	3.04184	0.00235136	0.0234928	HTN
147111	notum, palmitoleoyl-protein carboxylesterase	NOTUM	52.5461	4.04561	Up	4.4291	9.46e-06	0.00062435	HTN, PTSF
148213	zinc finger protein 681	ZNF681	7.82627	-1.78865	Down	-2.69106	0.00712254	0.0460591	HTN
148479	PHD finger protein 13	PHF13	6.90183	2.71175	Up	2.81703	0.004847	0.0363655	HTN
149013	NBPF member 12	NBPF12	36.9116	1.03408	Up	2.7725	0.00556274	0.0397903	HTN
149076	zinc finger protein 362	ZNF362	16.0859	1.70575	Up	2.79234	0.00523279	0.038101	HTN
150468	cytoskeleton associated protein 2 like	CKAP2L	5.60739	-2.52845	Down	-2.8935	0.00380969	0.0309917	HTN
150678	COP9 signalosome subunit 9	COPS9	4.42549	3.17506	Up	3.02625	0.0024761	0.0243645	HTN
150709	ankyrin and armadillo repeat containing	ANKAR	28.2192	-1.16583	Down	-3.49987	0.000465479	0.00870464	HTN
151188	ADP ribosylation factor like GTPase 6 interacting protein 6	ARL6IP6	19.6187	1.87106	Up	3.07534	0.00210261	0.0218896	HTN
151300	long intergenic non-protein coding RNA 608	LINC00608	84.1157	1.25364	Up	3.51701	0.000436434	0.00837846	HTN
151393	regulator of microtubule dynamics 2	RMDN2	7.65741	-2.50295	Down	-3.34575	0.000820609	0.0123495	HTN
152756	family with sequence similarity 218 member A	FAM218A	2.3342	-3.85652	Down	-3.22929	0.00124099	0.0159396	HTN
152815	THAP domain containing 6	THAP6	29.408	-1.3257	Down	-4.20598	2.6e-05	0.00127795	HTN
153222	CREB3 regulatory factor	CREBRF	50.256	1.01404	Up	2.68374	0.00728031	0.0467275	HTN
153527	zinc finger matrin-type 2	ZMAT2	14.7357	2.16997	Up	2.97651	0.00291554	0.0265427	HTN
153642	arylsulfatase family member K	ARSK	14.796	-1.39706	Down	-2.76239	0.005738	0.0404168	HTN
154091	solute carrier family 2 member 12	SLC2A12	24.7414	-1.26821	Down	-3.66955	0.000242974	0.0056721	HTN
154664	ATP binding cassette subfamily A member 13	ABCA13	180.542	-0.813346	Down	-3.53215	0.000412191	0.00806119	HTN
154810	angiomotin like 1	AMOTL1	16.5271	1.68463	Up	3.12543	0.00177548	0.0197668	HTN
158381	ATPase phospholipid transporting 8B5, pseudogene	ATP8B5P	6.61935	2.10769	Up	2.64774	0.00810318	0.0496003	HTN
158584	fatty acid amide hydrolase 2	FAAH2	30.6747	-1.17094	Down	-2.90399	0.0036844	0.0305479	HTN
158586	zinc finger X-linked duplicated B	ZXDB	6.92182	-1.79898	Down	-2.66372	0.00772822	0.0482956	HTN
158880	ubiquitin specific peptidase 51	USP51	15.9821	-3.51636	Down	-3.46048	0.00053921	0.0468788	PTSI
159963	solute carrier family 5 member 12	SLC5A12	26.1768	-1.0702	Down	-2.89244	0.00382265	0.031077	HTN
161291	transmembrane protein 30B	TMEM30B	10.0622	2.73351	Up	3.32782	0.000875275	0.0128202	HTN
161436	EMAP like 5	EML5	55.1582	-0.881881	Down	-3.17553	0.00149563	0.0176648	HTN
161835	fibrous sheath interacting protein 1	FSIP1	12.995	-1.44549	Down	-2.70274	0.00687713	0.0452107	HTN
162073	ITPRIP like 2	ITPRIPL2	52.1683	1.18019	Up	3.04971	0.0022906	0.0231385	HTN
162282	ankyrin repeat and fibronectin type III domain containing 1	ANKFN1	40.7451	-0.862125	Down	-2.99094	0.00278117	0.0258833	HTN
162632	ubiquitin specific peptidase 32 pseudogene 1	USP32P1	6.60337	2.77949	Up	3.47146	0.00051763	0.00919124	HTN
163259	DENN domain containing 2C	DENND2C	222.787	0.931211	Up	2.86973	0.00410826	0.0324587	HTN
163590	torsin 1A interacting protein 2	TOR1AIP2	63.2449	1.1977	Up	3.26443	0.00109686	0.014833	HTN
163732	Cbp/p300 interacting transactivator with Glu/Asp rich carboxy-terminal domain 4	CITED4	3.56158	3.68471	Up	3.08228	0.00205419	0.0216215	HTN
163782	KN motif and ankyrin repeat domains 4	KANK4	123.738	1.30159	Up	3.10847	0.0018806	0.0203937	HTN
164091	progestin and adipoQ receptor family member 7	PAQR7	22.505	2.49358	Up	3.77688	0.000158804	0.00426287	HTN
164832	LON peptidase N-terminal domain and ring finger 2	LONRF2	11.9663	-1.40131	Down	-2.98157	0.00286775	0.0263177	HTN
166785	metabolism of cobalamin associated A	MMAA	74.9815	-0.865995	Down	-2.73931	0.0061568	0.0425009	HTN
169044	collagen type XXII alpha 1 chain	COL22A1	10.8407	-1.95889	Down	-2.71478	0.00663202	0.044358	HTN
169611	olfactomedin like 2A	OLFML2A	2.6058	3.14639	Up	3.21828	0.00128961	0.016295	HTN
170394	PWWP domain containing 2B	PWWP2B	4.95931	2.95315	Up	2.79469	0.00519497	0.0379733	HTN
170626	X antigen family member 3	XAGE3	5.56392	2.68292	Up	2.6551	0.00792858	0.0489378	HTN
170688	nudix hydrolase 4 pseudogene 2	NUDT4P2	45.516	-1.28939	Down	-4.01004	6.07e-05	0.00219958	HTN
171024	synaptopodin 2	SYNPO2	97.6878	0.968249	Up	3.40863	0.000652898	0.0106023	HTN
191585	placenta enriched 4	PLAC4	395.741	3.25915	Up	5.18216	2.19e-07	4.17e-05	HTN
196951	family with sequence similarity 227 member B	FAM227B	16.2966	-1.44172	Down	-3.0681	0.00215425	0.0222269	HTN
197131	ubiquitin protein ligase E3 component n-recognin 1	UBR1	30.7747	-2.17917	Down	-3.81084	0.000138497	0.0305595	PTSI
200185	keratinocyte associated protein 2	KRTCAP2	8.89894	3.11789	Up	3.36274	0.000771731	0.0117694	HTN
200734	sprouty related EVH1 domain containing 2	SPRED2	33.4163	1.01321	Up	2.70404	0.00685015	0.0451253	HTN, PTSI
201158	trans-golgi network vesicle protein 23 homolog C	TVP23C	11.2989	1.76609	Up	2.87887	0.00399106	0.0318674	HTN
201475	RAB12, member RAS oncogene family	RAB12	125.6	0.658641	Up	2.81592	0.00486371	0.0364226	HTN
201595	STT3 oligosaccharyltransferase complex catalytic subunit B	STT3B	41.8869	1.96222	Up	4.03914	5.36e-05	0.0020318	HTN
201625	dynein axonemal heavy chain 12	DNAH12	28.9036	-1.37437	Down	-3.80016	0.000144604	0.00396665	HTN
202374	serine/threonine kinase 32A	STK32A	18.1956	-2.18723	Down	-3.1038	0.0019105	0.0206504	HTN
203228	C9orf72-SMCR8 complex subunit	C9orf72	29.6667	-2.78167	Down	-4.03443	5.47e-05	0.0190099	PTSI
203259	family with sequence similarity 219 member A	FAM219A	3.24547	3.05753	Up	3.02283	0.00250426	0.0244878	HTN
203547	vacuolar ATPase assembly factor VMA21	VMA21	13.4744	1.74336	Up	2.73542	0.0062301	0.0427378	HTN
205428	divergent protein kinase domain 2A	DIPK2A	70.1418	-2.38959	Down	-4.15195	3.3e-05	0.0152599	PTSI
219902	TLC domain containing 5	TLCD5	9.49833	-5.47828	Down	-3.69601	0.000219015	0.0374085	PTSI
220416	leucine rich repeat containing 63	LRRC63	13.5914	-2.16288	Down	-4.64318	3.43e-06	0.000312174	HTN
221035	receptor accessory protein 3	REEP3	31.8734	1.76517	Up	3.633	0.000280143	0.00630094	HTN
221092	heterogeneous nuclear ribonucleoprotein U like 2	HNRNPUL2	9.15524	2.39721	Up	2.73828	0.00617618	0.0425921	HTN
221477	chromosome 6 open reading frame 89	C6orf89	25.2242	1.97725	Up	3.51387	0.000441629	0.00842658	HTN
221711	synaptonemal complex protein 2 like	SYCP2L	37.7084	-1.53405	Down	-3.56834	0.00035925	0.00737079	HTN
221749	PX domain containing 1	PXDC1	5.18783	2.19387	Up	2.64645	0.0081342	0.0497174	HTN
222068	transmembrane p24 trafficking protein 4	TMED4	9.98586	2.15715	Up	2.7143	0.00664167	0.044358	HTN
222166	maturin, neural progenitor differentiation regulator homolog	MTURN	6.58039	2.24039	Up	3.40395	0.000664184	0.0107297	HTN
223117	semaphorin 3D	SEMA3D	15.7648	-1.45492	Down	-3.55815	0.000373471	0.00750293	HTN
246213	solute carrier family 17 member 8	SLC17A8	31.8216	-1.51245	Down	-3.24295	0.00118298	0.0154638	HTN
252983	syntaxin binding protein 4	STXBP4	16.6055	-1.38795	Down	-2.72714	0.00638867	0.0433861	HTN
253461	zinc finger and BTB domain containing 38	ZBTB38	44.7841	1.10123	Up	2.69646	0.00700815	0.0457812	HTN
253559	cell adhesion molecule 2	CADM2	98.0451	-0.67824	Down	-2.89657	0.0037727	0.030851	HTN
253714	MMS22 like, DNA repair protein	MMS22L	37.1123	-0.966289	Down	-3.55335	0.000380353	0.00760463	HTN
253738	EBF transcription factor 3	EBF3	67.2276	-0.857671	Down	-2.65708	0.00788197	0.0487461	HTN
253943	YTH N6-methyladenosine RNA binding protein 3	YTHDF3	14.0878	2.09802	Up	2.76953	0.00561379	0.0399609	HTN
254102	EH domain binding protein 1 like 1	EHBP1L1	9.03129	2.9934	Up	4.10915	3.97e-05	0.00165654	HTN
254394	minichromosome maintenance 9 homologous recombination repair factor	MCM9	32.5623	-1.99031	Down	-3.74795	0.000178285	0.00455755	HTN
255649	oocyte secreted protein 1	OOSP1	3.18084	-3.86093	Down	-3.20054	0.00137168	0.0169246	HTN
255743	nephronectin	NPNT	4.53454	-2.53911	Down	-3.11423	0.00184427	0.0201743	HTN
255783	InaF motif containing 1	INAFM1	5.2971	3.41242	Up	3.87345	0.000107305	0.00321813	HTN
255919	CTD nuclear envelope phosphatase 1 regulatory subunit 1	CNEP1R1	2.88998	2.2472	Up	2.64724	0.00811516	0.0496424	HTN
256309	coiled-coil domain containing 110	CCDC110	3.08604	-3.79493	Down	-3.34057	0.00083606	0.0124833	HTN
256364	EMAP like 3	EML3	5.70439	3.22427	Up	3.14399	0.00166661	0.0189768	HTN
256380	Scm polycomb group protein like 4	SCML4	7.63773	-5.44872	Down	-3.57288	0.000353083	0.0413345	PTSI
256435	ST6 N-acetylgalactosaminide alpha-2,6-sialyltransferase 3	ST6GALNAC3	12.2056	-1.79611	Down	-2.70481	0.00683428	0.0450475	HTN
256979	Sad1 and UNC84 domain containing 3	SUN3	3.88755	-2.57008	Down	-2.97816	0.00289984	0.0264972	HTN
256987	serine incorporator 5	SERINC5	28.7771	1.57215	Up	3.66611	0.000246265	0.00569621	HTN
257000	TINCR ubiquitin domain containing	TINCR	13.9784	2.9796	Up	4.67067	3e-06	0.000282973	HTN
257407	chromosome 2 open reading frame 72	C2orf72	13.7	2.79826	Up	4.34127	1.42e-05	0.000849685	HTN
259266	assembly factor for spindle microtubules	ASPM	21.2899	-1.16921	Down	-2.66973	0.00759129	0.0478453	HTN
260425	membrane associated guanylate kinase, WW and PDZ domain containing 3	MAGI3	49.116	-1.16778	Down	-4.10926	3.97e-05	0.00165654	HTN
266722	heparan sulfate 6-O-sulfotransferase 3	HS6ST3	20.2599	-1.02799	Down	-3.31631	0.000912154	0.013121	HTN
283080	chromosome 10 open reading frame 126	C10orf126	29.9098	-1.5589	Down	-4.14028	3.47e-05	0.0015046	HTN
283131	nuclear paraspeckle assembly transcript 1	NEAT1	288.628	3.30155	Up	4.32491	1.53e-05	0.00089807	HTN
283489	chromosome alignment maintaining phosphoprotein 1	CHAMP1	25.2328	0.957388	Up	3.04201	0.00235004	0.0234928	HTN
283514	siah E3 ubiquitin protein ligase family member 3	SIAH3	11.9575	-2.71332	Down	-3.14559	0.0016575	0.0189584	HTN
283820	NODAL modulator 2	NOMO2	8.94713	1.65186	Up	2.98042	0.00287855	0.0263783	HTN
283970	PDXDC2P-NPIPB14P readthrough	PDXDC2P-NPIPB14P	17.3907	1.76143	Up	3.37994	0.00072501	0.0113894	HTN
284119	caveolae associated protein 1	CAVIN1	43.9769	2.41238	Up	3.54439	0.000393523	0.00778468	HTN
284185	long intergenic non-protein coding RNA 482	LINC00482	3.97807	2.8172	Up	2.70064	0.00692052	0.0453506	HTN
284260	long intergenic non-protein coding RNA 907	LINC00907	9.49659	-1.70813	Down	-2.85874	0.00425327	0.0331174	HTN
284274	small integral membrane protein 21	SMIM21	13.1576	-2.68185	Down	-4.94109	7.77e-07	0.000102516	HTN
284344	uncharacterized LOC284344	LOC284344	6.96268	3.81121	Up	3.68301	0.000230497	0.00544164	HTN
284348	LY6/PLAUR domain containing 5	LYPD5	3.71424	4.8092	Up	3.26021	0.00111329	0.0149104	HTN
284361	ER membrane protein complex subunit 10	EMC10	9.50466	2.99906	Up	3.57936	0.000344435	0.00720841	HTN
284371	zinc finger protein 841	ZNF841	10.5974	2.11018	Up	3.57472	0.000350598	0.00727089	HTN
284454	miR-23a/27a/24-2 cluster host gene	MIR23AHG	7.06664	2.52276	Up	2.91082	0.00360487	0.030087	HTN
284904	SEC14 like lipid binding 4	SEC14L4	21.9247	1.17578	Up	3.03471	0.00240767	0.0239354	HTN
285331	coiled-coil domain containing 66	CCDC66	12.0056	-6.06851	Down	-4.46856	7.87e-06	0.00745877	PTSI
285335	solute carrier family 9 member C1	SLC9C1	19.7756	-1.1562	Down	-3.97479	7.04e-05	0.00243934	HTN
285513	GPRIN family member 3	GPRIN3	7.61167	-1.31787	Down	-2.69523	0.00703399	0.0458306	HTN
285753	centrosomal protein 57 like 1	CEP57L1	14.3533	-5.29313	Down	-3.83522	0.000125451	0.0293261	PTSI
285973	autophagy related 9B	ATG9B	18.1285	3.36642	Up	5.05362	4.34e-07	7.25e-05	HTN
286151	F-box protein 43	FBXO43	12.3959	-1.16081	Down	-2.7644	0.00570271	0.0403438	HTN
286183	sodium/potassium transporting ATPase interacting 3	NKAIN3	28.236	-1.57063	Down	-2.69525	0.00703352	0.0458306	HTN
286184	long intergenic non-protein coding RNA 1289	LINC01289	7.73164	-2.46044	Down	-2.85311	0.00432939	0.0335808	HTN
286190	LACTB2 antisense RNA 1	LACTB2-AS1	5.05827	-2.16958	Down	-2.91148	0.00359724	0.030075	HTN
286319	tumor suppressor candidate 1	TUSC1	14.6061	1.41762	Up	2.81009	0.00495282	0.0367605	HTN
286464	cilia and flagella associated protein 47	CFAP47	68.8655	-0.996377	Down	-2.65403	0.00795373	0.0490689	HTN
317761	chromosome 14 open reading frame 39	C14orf39	19.5127	-1.05492	Down	-2.85127	0.00435454	0.0336471	HTN
326625	metabolism of cobalamin associated B	MMAB	5.12305	1.91353	Up	3.26882	0.00107995	0.0147476	HTN
338339	C-type lectin domain family 4 member D	CLEC4D	22.0463	-1.43254	Down	-2.80896	0.00497012	0.0368139	HTN
338596	ST8 alpha-N-acetyl-neuraminide alpha-2,8-sialyltransferase 6	ST8SIA6	26.4939	-1.40323	Down	-4.06765	4.75e-05	0.00188394	HTN
338692	ankyrin repeat domain 13D	ANKRD13D	4.91099	2.60349	Up	2.87018	0.00410234	0.032446	HTN
339184	CCDC144A N-terminal pseudogene	CCDC144NL	7.99997	-1.95906	Down	-3.26213	0.00110577	0.0149053	HTN
339298	uncharacterized LOC339298	LOC339298	2.44511	-3.00258	Down	-3.13925	0.00169382	0.0191122	HTN
339500	zinc finger protein 678	ZNF678	30.8182	-1.0825	Down	-2.99904	0.00270829	0.025508	HTN
340061	stimulator of interferon response cGAMP interactor 1	STING1	4.67987	2.77295	Up	2.65154	0.00801263	0.0493139	HTN
340075	arylsulfatase family member I	ARSI	3.7774	4.04609	Up	3.44885	0.00056297	0.00972923	HTN
340895	MAM and LDL receptor class A domain containing 1	MALRD1	23.6657	-1.50633	Down	-4.08025	4.5e-05	0.00182511	HTN
341019	doublecortin domain containing 1	DCDC1	3.17276	-2.98674	Down	-2.86292	0.0041975	0.0328076	HTN
341640	FRAS1 related extracellular matrix 2	FREM2	52.9378	-0.84956	Down	-3.39296	0.000691419	0.0109995	HTN
342035	gliomedin	GLDN	50.9315	2.05152	Up	4.36176	1.29e-05	0.000805544	HTN
342125	transmembrane channel like 3	TMC3	4.59092	-1.81339	Down	-2.64574	0.00815118	0.0497969	HTN
342618	schlafen family member 14	SLFN14	11.0614	-2.1822	Down	-3.15611	0.00159887	0.0183986	HTN
343172	olfactory receptor family 2 subfamily T member 8	OR2T8	14.4384	-1.29767	Down	-2.92184	0.0034797	0.029529	HTN
347344	zinc finger protein 81	ZNF81	19.3118	-1.85288	Down	-4.0258	5.68e-05	0.00209358	HTN
347689	SOX2 overlapping transcript	SOX2-OT	52.6323	-1.456	Down	-3.7876	0.00015211	0.0305595	PTSI
347733	tubulin beta 2B class IIb	TUBB2B	10.8803	-1.98668	Down	-3.74447	0.000180771	0.00459665	HTN
347862	glutamine amidotransferase class 1 domain containing 1	GATD1	6.56252	2.6344	Up	2.74874	0.00598241	0.0415027	HTN
[truncated: 166 more rows]
